# Supplementary material for: Immune correlates of early clearance of Mycobacterium tuberculosis among tuberculosis household contacts in Indonesia
Source: Nat Commun. 2025 Jan 2;16:309. doi: 10.1038/s41467-024-55501-6 (PMC11695729; doi:10.1038/s41467-024-55501-6)
Supplement: Supplementary file 4 — Source Data [file 41467_2024_55501_MOESM4_ESM.xlsx]

## Sheet: Data dictionary
Contains 10 Sheets of data
Sheet 1	INFECT and 300BCG Data dictionary
Sheet 2	INFECT characteristics
IdInfect	Household contact ID
strict_0.15_conversion	Classification based on strict IGRA cut-off
status	Classification based on normal IGRA cut-off
exp_score	Exposure risk score
sex_contact	Sex of household contact
agecontact	Age of household contact
BCG_scar	Presence of BCG scar in household contact
BMI_contact	BMI of household contact
DM	Diabetes Mellitus diagnosis in household contact
smoking	Smoking status of household contact
sleep_prox	Sleeping proximity with index case
hours_with_caseindex	hours spent with the index case the day before enrollment
IdPatient_index_case	Index case ID (same household with contact)
ageindex	Age of index case
sex_index	Sex of index case
smear_result_3	Sputum smear result of index case
cavity	Presence of cavities from chest x-ray of index case
extent	Extent of lung damage from chest x-ray of index case
Mtb.strain	Mtb strain of index case
hemoglobin	hemoglobin of household contact
hematocrit	hematocrit of household contact
leucocytes	leucocytes of household contact
platelet	platelet of household contact
neutrophils	neutrophils of household contact
lymphocytes	lymphocytes of household contact
monocyte	monocyte of household contact
NIL1	quantitative IFNy (IU/mL) from Nil tube at enrollment
TBAg.NIL1	quantitative IFNy (IU/mL) from TB tube - Nil tube at enrollment
Mitogen.Nil1	quantitative IFNy (IU/mL) from Mitogen tube - Nil tube at enrollment
NIL1_14	quantitative IFNy (IU/mL) from Nil tube at week 14 follow-up
TBAg.NIL1_14	quantitative IFNy (IU/mL) from TB tube - Nil tube at week 14 follow-up
Mitogen.Nil1_14	quantitative IFNy (IU/mL) from Mitogen tube - Nil tube at week 14 follow-up
Sheet 3	300BCG characteristics
ID_300BCG	BCG vaccinated Dutch adults ID
Age	age of 300BCG participants
Sex	sex of 300BCG participants
BMI	BMI of 300BCG participants
*participants with evening vaccination and with medication have been excluded*		excluded: N=18
*This list only includes participants who have both PBMC ex-vivo cytokine data and antibody data*		300BCG006_V2
		300BCG026_V3
		300BCG048_V1
		300BCG070_V3
		300BCG071_V3
		300BCG136_V1
		300BCG136_V2
		300BCG146_V1
		300BCG146_V2
		300BCG146_V3
		300BCG222_V3
		300BCG223_V3
		300BCG229_V3
		300BCG247_V3
		300BCG274_V1
		300BCG274_V2
		300BCG274_V3
Sheet 4	INFECT Flow Cytometry
IdInfect
absol# True Mono/ul P1_W2	Absolute cell number of Total Monocytes at week 2 after enrollment
absol# CD14hiCD16- of true mono/ul P1_W2	Absolute cell number of Classical monocytes at week 2 after enrollment
absol# CD14hiCD16+ of true mono/ul P1_W2	Absolute cell number of Intermediate monocytes at week 2 after enrollment
absol# CD14lowCD16+ of true mono/ul P1_W2	Absolute cell number of Non-classical monocytes at week 2 after enrollment
absol# CD16+ of (CD14+HLADR+)-eosino- granulo/ul P1_W2	Absolute cell number of Mature granulocytes at week 2 after enrollment
absol# CD16dim of (CD14+HLADR+)-eosino- granulo/ul P1_W2	Absolute cell number of Immature granulocytes at week 2 after enrollment
absol# CD16-CXCR4++ of (CD14+HLADR+)-eosino- granulo/ul P1_W2	Absolute cell number of CXCR4+ granulocytes at week 2 after enrollment
absol# NK cells-/ul P2_W2	Absolute cell number of Total NK cells at week 2 after enrollment
absol# CD56 bright NK cells/ul P2_W2	Absolute cell number of CD56 bright NK cells at week 2 after enrollment
absol# CD56 dim NK cells/ul P2_W2	Absolute cell number of CD56 dim NK cells at week 2 after enrollment
absol# MAITs/ul P2_W2	Absolute cell number of MAITs at week 2 after enrollment
absol# CD56+ MAITs P2_W2	Absolute cell number of CD56+ MAITs at week 2 after enrollment
absol # NKT cells/ul P3_W2	Absolute cell number of NKT cells at week 2 after enrollment
absol # gd T cells/ul P3_W2	Absolute cell number of Total γδ T cells at week 2 after enrollment
absol # Vd2+ gd T cells/ul P3_W2	Absolute cell number of Vδ2+ γδ T cells at week 2 after enrollment
absol # Vd2- gd T cells/ul P3_W2	Absolute cell number of Vδ2- γδ T cells at week 2 after enrollment
absol# True Mono/ul P1_W14	Absolute cell number of Total Monocytes at week 14 after enrollment
absol# CD14hiCD16- of true mono/ul P1_W14	Absolute cell number of Classical monocytes at week 14 after enrollment
absol# CD14hiCD16+ of true mono/ul P1_W14	Absolute cell number of Intermediate monocytes at week 14 after enrollment
absol# CD14lowCD16+ of true mono/ul P1_W14	Absolute cell number of Non-classical monocytes at week 14 after enrollment
absol# CD16+ of (CD14+HLADR+)-eosino- granulo/ul P1_W14	Absolute cell number of Mature granulocytes at week 14 after enrollment
absol# CD16dim of (CD14+HLADR+)-eosino- granulo/ul P1_W14	Absolute cell number of Immature granulocytes at week 14 after enrollment
absol# CD16-CXCR4++ of (CD14+HLADR+)-eosino- granulo/ul P1_W14	Absolute cell number of CXCR4+ granulocytes at week 14 after enrollment
absol# NK cells-/ulP2_W14	Absolute cell number of Total NK cells at week 14 after enrollment
absol# CD56 bright NK cells/ul P2_W14	Absolute cell number of CD56 bright NK cells at week 14 after enrollment
absol# CD56 dim NK cells/ul P2_W14	Absolute cell number of CD56 dim NK cells at week 14 after enrollment
absol# MAITs/ul P2_W14	Absolute cell number of MAITs at week 14 after enrollment
absol# CD56+ MAITs P2_W14	Absolute cell number of CD56+ MAITs at week 14 after enrollment
absol # NKT cells/ul P3_W14	Absolute cell number of NKT cells at week 14 after enrollment
absol # gd T cells/ul P3_W14	Absolute cell number of Total γδ T cells at week 14 after enrollment
absol # Vd2+ gd T cells/ul P3_W14	Absolute cell number of Vδ2+ γδ T cells at week 14 after enrollment
absol # Vd2- gd T cells/ul P3_W14	Absolute cell number of Vδ2- γδ T cells at week 14 after enrollment
*only subjects with complete dataset of both at week 2 and week 14 were used for the analysis*
Sheet 5	INFECT Whole Blood Ex-vivo Cytokines
IdInfect	Household contact ID
TNF_E.coli	TNF after 24 hours E.coli stimulation
IL-8_E.coli	IL-8 after 24 hours E.coli stimulation
IL-6_E.coli	IL-6 after 24 hours E.coli stimulation
IL-1b_E.coli	IL-1b after 24 hours E.coli stimulation
IL-1Ra_E.coli	IL-1Ra after 24 hours E.coli stimulation
IL-10_E.coli	IL-10 after 24 hours E.coli stimulation
TNF_BCG	TNF after 24 hours BCG stimulation
IL-8_BCG	IL-8 after 24 hours BCG stimulation
IL-6_BCG	IL-6 after 24 hours BCG stimulation
IL-1b_BCG	IL-1b after 24 hours BCG stimulation
IL-1Ra_BCG	IL-1Ra after 24 hours BCG stimulation
IL-10_BCG	IL-10 after 24 hours BCG stimulation
TNF_Mtb	TNF after 24 hours Mtb stimulation
IL-8_Mtb	IL-8 after 24 hours Mtb stimulation
IL-6_Mtb	IL-6 after 24 hours Mtb stimulation
IL-1b_Mtb	IL-1b after 24 hours Mtb stimulation
IL-1Ra_Mtb	IL-1Ra after 24 hours Mtb stimulation
IL-10_Mtb	IL-10 after 24 hours Mtb stimulation
*the cytokine concentration has been log10 transformed and batch corrected*
Sheet 6	INFECT Olink Inflammatory
RAW file from Olink Inflammatory panel measurements		Excluded samples because of hemolysis		Excluded proteins because of hemolysis
*samples with hemolysis >7.5g/L (based on Olink inflammation validation data sheet article No.95302) were excluded*		1201534_MITOGEN		CCL4
*proteins that may be impacted by hemolysis at >7.5g/L were excluded*		1201573_MITOGEN		CCL19
		1200536_MITOGEN		CDCP1
		1200915_NIL		FGF-21
		1201189_NIL		FGF-23
		1201547_MITOGEN		HGF
		1200607_MITOGEN		IL-10RB
		1201198_NIL		LAP TGF-beta-1
		1201463_MITOGEN		ST1A1
		1200336_MITOGEN		uPA
		1200336_NIL
		1200433_NIL
		1201050_NIL
		1201122_MITOGEN
		1200789_NIL
		1201384_NIL
Sheet 7	INFECT antibody HA standardized
IdInfect	Household contact ID (in addition to control samples[PBS, IVIG, TB negative, TB positive])
tIgG_PPD	ratio of MFI of PPD-specific total IgG divided by HA-specific total IgG
tIgG_ESAT6/CFP10	ratio of MFI of ESAT6/CFP10-specific total IgG divided by HA-specific total IgG
tIgG_Ag85	ratio of MFI of Ag85-specific total IgG divided by HA-specific total IgG
tIgG_HspX	ratio of MFI of HspX-specific total IgG divided by HA-specific total IgG
tIgG_LAM	ratio of MFI of LAM-specific total IgG divided by HA-specific total IgG
tIgG_Ebov	ratio of MFI of Ebov-specific total IgG divided by HA-specific total IgG
tIgG_HA	ratio of MFI of HA-specific total IgG divided by HA-specific total IgG
IgG1_PPD	ratio of MFI of PPD-specific IgG1 divided by HA-specific IgG1
IgG1_ESAT6/CFP10	ratio of MFI of ESAT6/CFP10-specific IgG1 divided by HA-specific IgG1
IgG1_Ag85	ratio of MFI of Ag85-specific IgG1 divided by HA-specific IgG1
IgG1_HspX	ratio of MFI of HspX-specific IgG1 divided by HA-specific IgG1
IgG1_LAM	ratio of MFI of LAM-specific IgG1 divided by HA-specific IgG1
IgG1_Ebov	ratio of MFI of Ebov-specific IgG1 divided by HA-specific IgG1
IgG1_HA	ratio of MFI of HA-specific IgG1 divided by HA-specific IgG1
IgG2_PPD	ratio of MFI of PPD-specific IgG2 divided by HA-specific IgG2
IgG2_ESAT6/CFP10	ratio of MFI of ESAT6/CFP10-specific IgG2 divided by HA-specific IgG2
IgG2_Ag85	ratio of MFI of Ag85-specific IgG2 divided by HA-specific IgG2
IgG2_HspX	ratio of MFI of HspX-specific IgG2 divided by HA-specific IgG2
IgG2_LAM	ratio of MFI of LAM-specific IgG2 divided by HA-specific IgG2
IgG2_Ebov	ratio of MFI of Ebov-specific IgG2 divided by HA-specific IgG2
IgG2_HA	ratio of MFI of HA-specific IgG2 divided by HA-specific IgG2
IgG3_PPD	ratio of MFI of PPD-specific IgG3 divided by HA-specific IgG3
IgG3_ESAT6/CFP10	ratio of MFI of ESAT6/CFP10-specific IgG3 divided by HA-specific IgG3
IgG3_Ag85	ratio of MFI of Ag85-specific IgG3 divided by HA-specific IgG3
IgG3_HspX	ratio of MFI of HspX-specific IgG3 divided by HA-specific IgG3
IgG3_LAM	ratio of MFI of LAM-specific IgG3 divided by HA-specific IgG3
IgG3_Ebov	ratio of MFI of Ebov-specific IgG3 divided by HA-specific IgG3
IgG3_HA	ratio of MFI of HA-specific IgG3 divided by HA-specific IgG3
IgA1_PPD	ratio of MFI of PPD-specific IgA1 divided by HA-specific IgA1
IgA1_ESAT6/CFP10	ratio of MFI of ESAT6/CFP10-specific IgA1 divided by HA-specific IgA1
IgA1_Ag85	ratio of MFI of Ag85-specific IgA1 divided by HA-specific IgA1
IgA1_HspX	ratio of MFI of HspX-specific IgA1 divided by HA-specific IgA1
IgA1_LAM	ratio of MFI of LAM-specific IgA1 divided by HA-specific IgA1
IgA1_Ebov	ratio of MFI of Ebov-specific IgA1 divided by HA-specific IgA1
IgA1_HA	ratio of MFI of HA-specific IgA1 divided by HA-specific IgA1
IgA2_PPD	ratio of MFI of PPD-specific IgA2 divided by HA-specific IgA2
IgA2_ESAT6/CFP10	ratio of MFI of ESAT6/CFP10-specific IgA2 divided by HA-specific IgA2
IgA2_Ag85	ratio of MFI of Ag85-specific IgA2 divided by HA-specific IgA2
IgA2_HspX	ratio of MFI of HspX-specific IgA2 divided by HA-specific IgA2
IgA2_LAM	ratio of MFI of LAM-specific IgA2 divided by HA-specific IgA2
IgA2_Ebov	ratio of MFI of Ebov-specific IgA2 divided by HA-specific IgA2
IgA2_HA	ratio of MFI of HA-specific IgA2 divided by HA-specific IgA2
IgM_PPD	ratio of MFI of PPD-specific IgM divided by HA-specific IgM
IgM_ESAT6/CFP10	ratio of MFI of ESAT6/CFP10-specific IgM divided by HA-specific IgM
IgM_Ag85	ratio of MFI of Ag85-specific IgM divided by HA-specific IgM
IgM_HspX	ratio of MFI of HspX-specific IgM divided by HA-specific IgM
IgM_LAM	ratio of MFI of LAM-specific IgM divided by HA-specific IgM
IgM_Ebov	ratio of MFI of Ebov-specific IgM divided by HA-specific IgM
IgM_HA	ratio of MFI of HA-specific IgM divided by HA-specific IgM
FcγR2A_PPD	ratio of MFI of PPD-specific FcγR2A divided by HA-specific FcγR2A
FcγR2A_ESAT6/CFP10	ratio of MFI of ESAT6/CFP10-specific FcγR2A divided by HA-specific FcγR2A
FcγR2A_Ag85	ratio of MFI of Ag85-specific FcγR2A divided by HA-specific FcγR2A
FcγR2A_HspX	ratio of MFI of HspX-specific FcγR2A divided by HA-specific FcγR2A
FcγR2A_LAM	ratio of MFI of LAM-specific FcγR2A divided by HA-specific FcγR2A
FcγR2A_Ebov	ratio of MFI of Ebov-specific FcγR2A divided by HA-specific FcγR2A
FcγR2A_HA	ratio of MFI of HA-specific FcγR2A divided by HA-specific FcγR2A
FcγR2B_PPD	ratio of MFI of PPD-specific FcγR2B divided by HA-specific FcγR2B
FcγR2B_ESAT6/CFP10	ratio of MFI of ESAT6/CFP10-specific FcγR2B divided by HA-specific FcγR2B
FcγR2B_Ag85	ratio of MFI of Ag85-specific FcγR2B divided by HA-specific FcγR2B
FcγR2B_HspX	ratio of MFI of HspX-specific FcγR2B divided by HA-specific FcγR2B
FcγR2B_LAM	ratio of MFI of LAM-specific FcγR2B divided by HA-specific FcγR2B
FcγR2B_Ebov	ratio of MFI of Ebov-specific FcγR2B divided by HA-specific FcγR2B
FcγR2B_HA	ratio of MFI of HA-specific FcγR2B divided by HA-specific FcγR2B
FcγR3A_PPD	ratio of MFI of PPD-specific FcγR3A divided by HA-specific FcγR3A
FcγR3A_ESAT6/CFP10	ratio of MFI of ESAT6/CFP10-specific FcγR3A divided by HA-specific FcγR3A
FcγR3A_Ag85	ratio of MFI of Ag85-specific FcγR3A divided by HA-specific FcγR3A
FcγR3A_HspX	ratio of MFI of HspX-specific FcγR3A divided by HA-specific FcγR3A
FcγR3A_LAM	ratio of MFI of LAM-specific FcγR3A divided by HA-specific FcγR3A
FcγR3A_Ebov	ratio of MFI of Ebov-specific FcγR3A divided by HA-specific FcγR3A
FcγR3A_HA	ratio of MFI of HA-specific FcγR3A divided by HA-specific FcγR3A
FcγR3B_PPD	ratio of MFI of PPD-specific FcγR3B divided by HA-specific FcγR3B
FcγR3B_ESAT6/CFP10	ratio of MFI of ESAT6/CFP10-specific FcγR3B divided by HA-specific FcγR3B
FcγR3B_Ag85	ratio of MFI of Ag85-specific FcγR3B divided by HA-specific FcγR3B
FcγR3B_HspX	ratio of MFI of HspX-specific FcγR3B divided by HA-specific FcγR3B
FcγR3B_LAM	ratio of MFI of LAM-specific FcγR3B divided by HA-specific FcγR3B
FcγR3B_Ebov	ratio of MFI of Ebov-specific FcγR3B divided by HA-specific FcγR3B
FcγR3B_HA	ratio of MFI of HA-specific FcγR3B divided by HA-specific FcγR3B
Sheet 8	INFECT antibody raw MFI value
IdInfect	Household contact ID (in addition to control samples[PBS, IVIG, TB negative, TB positive])
tIgG_PPD	Median MFI of PPD-specific total IgG
tIgG_ESAT6/CFP10	Median MFI of ESAT6/CFP10-specific total IgG
tIgG_Ag85	Median MFI of Ag85-specific total IgG
tIgG_HspX	Median MFI of HspX-specific total IgG
tIgG_LAM	Median MFI of LAM-specific total IgG
tIgG_Ebov	Median MFI of Ebov-specific total IgG
tIgG_HA	Median MFI of HA-specific total IgG
IgG1_PPD	Median MFI of PPD-specific IgG1
IgG1_ESAT6/CFP10	Median MFI of ESAT6/CFP10-specific IgG1
IgG1_Ag85	Median MFI of Ag85-specific IgG1
IgG1_HspX	Median MFI of HspX-specific IgG1
IgG1_LAM	Median MFI of LAM-specific IgG1
IgG1_Ebov	Median MFI of Ebov-specific IgG1
IgG1_HA	Median MFI of HA-specific IgG1
IgG2_PPD	Median MFI of PPD-specific IgG2
IgG2_ESAT6/CFP10	Median MFI of ESAT6/CFP10-specific IgG2
IgG2_Ag85	Median MFI of Ag85-specific IgG2
IgG2_HspX	Median MFI of HspX-specific IgG2
IgG2_LAM	Median MFI of LAM-specific IgG2
IgG2_Ebov	Median MFI of Ebov-specific IgG2
IgG2_HA	Median MFI of HA-specific IgG2
IgG3_PPD	Median MFI of PPD-specific IgG3
IgG3_ESAT6/CFP10	Median MFI of ESAT6/CFP10-specific IgG3
IgG3_Ag85	Median MFI of Ag85-specific IgG3
IgG3_HspX	Median MFI of HspX-specific IgG3
IgG3_LAM	Median MFI of LAM-specific IgG3
IgG3_Ebov	Median MFI of Ebov-specific IgG3
IgG3_HA	Median MFI of HA-specific IgG3
IgA1_PPD	Median MFI of PPD-specific IgA1
IgA1_ESAT6/CFP10	Median MFI of ESAT6/CFP10-specific IgA1
IgA1_Ag85	Median MFI of Ag85-specific IgA1
IgA1_HspX	Median MFI of HspX-specific IgA1
IgA1_LAM	Median MFI of LAM-specific IgA1
IgA1_Ebov	Median MFI of Ebov-specific IgA1
IgA1_HA	Median MFI of HA-specific IgA1
IgA2_PPD	Median MFI of PPD-specific IgA2
IgA2_ESAT6/CFP10	Median MFI of ESAT6/CFP10-specific IgA2
IgA2_Ag85	Median MFI of Ag85-specific IgA2
IgA2_HspX	Median MFI of HspX-specific IgA2
IgA2_LAM	Median MFI of LAM-specific IgA2
IgA2_Ebov	Median MFI of Ebov-specific IgA2
IgA2_HA	Median MFI of HA-specific IgA2
IgM_PPD	Median MFI of PPD-specific IgM
IgM_ESAT6/CFP10	Median MFI of ESAT6/CFP10-specific IgM
IgM_Ag85	Median MFI of Ag85-specific IgM
IgM_HspX	Median MFI of HspX-specific IgM
IgM_LAM	Median MFI of LAM-specific IgM
IgM_Ebov	Median MFI of Ebov-specific IgM
IgM_HA	Median MFI of HA-specific IgM
FcγR2A_PPD	Median MFI of PPD-specific FcγR2A
FcγR2A_ESAT6/CFP10	Median MFI of ESAT6/CFP10-specific FcγR2A
FcγR2A_Ag85	Median MFI of Ag85-specific FcγR2A
FcγR2A_HspX	Median MFI of HspX-specific FcγR2A
FcγR2A_LAM	Median MFI of LAM-specific FcγR2A
FcγR2A_Ebov	Median MFI of Ebov-specific FcγR2A
FcγR2A_HA	Median MFI of HA-specific FcγR2A
FcγR2B_PPD	Median MFI of PPD-specific FcγR2B
FcγR2B_ESAT6/CFP10	Median MFI of ESAT6/CFP10-specific FcγR2B
FcγR2B_Ag85	Median MFI of Ag85-specific FcγR2B
FcγR2B_HspX	Median MFI of HspX-specific FcγR2B
FcγR2B_LAM	Median MFI of LAM-specific FcγR2B
FcγR2B_Ebov	Median MFI of Ebov-specific FcγR2B
FcγR2B_HA	Median MFI of HA-specific FcγR2B
FcγR3A_PPD	Median MFI of PPD-specific FcγR3A
FcγR3A_ESAT6/CFP10	Median MFI of ESAT6/CFP10-specific FcγR3A
FcγR3A_Ag85	Median MFI of Ag85-specific FcγR3A
FcγR3A_HspX	Median MFI of HspX-specific FcγR3A
FcγR3A_LAM	Median MFI of LAM-specific FcγR3A
FcγR3A_Ebov	Median MFI of Ebov-specific FcγR3A
FcγR3A_HA	Median MFI of HA-specific FcγR3A
FcγR3B_PPD	Median MFI of PPD-specific FcγR3B
FcγR3B_ESAT6/CFP10	Median MFI of ESAT6/CFP10-specific FcγR3B
FcγR3B_Ag85	Median MFI of Ag85-specific FcγR3B
FcγR3B_HspX	Median MFI of HspX-specific FcγR3B
FcγR3B_LAM	Median MFI of LAM-specific FcγR3B
FcγR3B_Ebov	Median MFI of Ebov-specific FcγR3B
FcγR3B_HA	Median MFI of HA-specific FcγR3B
Sheet 9	300BCG PBMC ex-vivo cytokine
ID_300BCG	BCG vaccinated dutch adults ID
TNF_T3_corr.1	TNF 24 hours stimulation by S.aureus at pre-vaccination
IL1b_T3_corr.1	IL1b 24 hours stimulation by S.aureus at pre-vaccination
IL1b_T4_corr.1	IL1b 24 hours stimulation by Mtb at pre-vaccination
IL6_T3_corr.1	IL-6 24 hours stimulation by S.aureus at pre-vaccination
IL6_T4_corr.1	IL-6 24 hours stimulation by Mtb at pre-vaccination
TNF_T3_corr.3	TNF 24 hours stimulation by S.aureus at 90 days post-vaccination
IL1b_T3_corr.3	IL1b 24 hours stimulation by S.aureus at 90 days post-vaccination
IL1b_T4_corr.3	IL1b 24 hours stimulation by Mtb at 90 days post-vaccination
IL6_T3_corr.3	IL-6 24 hours stimulation by S.aureus at 90 days post-vaccination
IL6_T4_corr.3	IL-6 24 hours stimulation by Mtb at 90 days post-vaccination
IFNg_W4_corr.1	IFNy 7 days stimulation by Mtb at pre-vaccination
IFNg_W4_corr.3	IFNy 7 days stimulation by Mtb at 90 days post-vaccination
Sheet 8	300BCG Antibody HA standardized
ID_300BCG	BCG vaccinated Dutch adults ID
IgG1_PPD.V1	ratio of MFI of PPD-specific IgG1 divided by HA-specific IgG1 at pre-vaccination
IgG1_ESAT6_CFP10.V1	ratio of MFI of ESAT6_CFP10-specific IgG1 divided by HA-specific IgG1 at pre-vaccination
IgG1_Tbad.V1	ratio of MFI of Tbad-specific IgG1 divided by HA-specific IgG1 at pre-vaccination
IgG1_Ebola.V1	ratio of MFI of Ebola-specific IgG1 divided by HA-specific IgG1 at pre-vaccination
IgG1_LAM.V1	ratio of MFI of LAM-specific IgG1 divided by HA-specific IgG1 at pre-vaccination
IgG1_Hspx.V1	ratio of MFI of Hspx-specific IgG1 divided by HA-specific IgG1 at pre-vaccination
IgG1_HA.V1	ratio of MFI of HA-specific IgG1 divided by HA-specific IgG1 at pre-vaccination
IgG1_Ag85.V1	ratio of MFI of Ag85-specific IgG1 divided by HA-specific IgG1 at pre-vaccination
IgG1_Mpt64.V1	ratio of MFI of Mpt64-specific IgG1 divided by HA-specific IgG1 at pre-vaccination
IgG1_Apa.V1	ratio of MFI of Apa-specific IgG1 divided by HA-specific IgG1 at pre-vaccination
IgG1_PstS1.V1	ratio of MFI of PstS1-specific IgG1 divided by HA-specific IgG1 at pre-vaccination
IgG2_PPD.V1	ratio of MFI of PPD-specific IgG2 divided by HA-specific IgG2 at pre-vaccination
IgG2_ESAT6_CFP10.V1	ratio of MFI of ESAT6_CFP10-specific IgG2 divided by HA-specific IgG2 at pre-vaccination
IgG2_Tbad.V1	ratio of MFI of Tbad-specific IgG2 divided by HA-specific IgG2 at pre-vaccination
IgG2_Ebola.V1	ratio of MFI of Ebola-specific IgG2 divided by HA-specific IgG2 at pre-vaccination
IgG2_LAM.V1	ratio of MFI of LAM-specific IgG2 divided by HA-specific IgG2 at pre-vaccination
IgG2_Hspx.V1	ratio of MFI of Hspx-specific IgG2 divided by HA-specific IgG2 at pre-vaccination
IgG2_HA.V1	ratio of MFI of HA-specific IgG2 divided by HA-specific IgG2 at pre-vaccination
IgG2_Ag85.V1	ratio of MFI of Ag85-specific IgG2 divided by HA-specific IgG2 at pre-vaccination
IgG2_Mpt64.V1	ratio of MFI of Mpt64-specific IgG2 divided by HA-specific IgG2 at pre-vaccination
IgG2_Apa.V1	ratio of MFI of Apa-specific IgG2 divided by HA-specific IgG2 at pre-vaccination
IgG2_PstS1.V1	ratio of MFI of PstS1-specific IgG2 divided by HA-specific IgG2 at pre-vaccination
IgG3_PPD.V1	ratio of MFI of PPD-specific IgG3 divided by HA-specific IgG3 at pre-vaccination
IgG3_ESAT6_CFP10.V1	ratio of MFI of ESAT6_CFP10-specific IgG3 divided by HA-specific IgG3 at pre-vaccination
IgG3_Tbad.V1	ratio of MFI of Tbad-specific IgG3 divided by HA-specific IgG3 at pre-vaccination
IgG3_Ebola.V1	ratio of MFI of Ebola-specific IgG3 divided by HA-specific IgG3 at pre-vaccination
IgG3_LAM.V1	ratio of MFI of LAM-specific IgG3 divided by HA-specific IgG3 at pre-vaccination
IgG3_Hspx.V1	ratio of MFI of Hspx-specific IgG3 divided by HA-specific IgG3 at pre-vaccination
IgG3_HA.V1	ratio of MFI of HA-specific IgG3 divided by HA-specific IgG3 at pre-vaccination
IgG3_Ag85.V1	ratio of MFI of Ag85-specific IgG3 divided by HA-specific IgG3 at pre-vaccination
IgG3_Mpt64.V1	ratio of MFI of Mpt64-specific IgG3 divided by HA-specific IgG3 at pre-vaccination
IgG3_Apa.V1	ratio of MFI of Apa-specific IgG3 divided by HA-specific IgG3 at pre-vaccination
IgG3_PstS1.V1	ratio of MFI of PstS1-specific IgG3 divided by HA-specific IgG3 at pre-vaccination
tIgG_PPD.V1	ratio of MFI of PPD-specific tIgG divided by HA-specific tIgG at pre-vaccination
tIgG_ESAT6_CFP10.V1	ratio of MFI of ESAT6_CFP10-specific tIgG divided by HA-specific tIgG at pre-vaccination
tIgG_Tbad.V1	ratio of MFI of Tbad-specific tIgG divided by HA-specific tIgG at pre-vaccination
tIgG_Ebola.V1	ratio of MFI of Ebola-specific tIgG divided by HA-specific tIgG at pre-vaccination
tIgG_LAM.V1	ratio of MFI of LAM-specific tIgG divided by HA-specific tIgG at pre-vaccination
tIgG_Hspx.V1	ratio of MFI of Hspx-specific tIgG divided by HA-specific tIgG at pre-vaccination
tIgG_HA.V1	ratio of MFI of HA-specific tIgG divided by HA-specific tIgG at pre-vaccination
tIgG_Ag85.V1	ratio of MFI of Ag85-specific tIgG divided by HA-specific tIgG at pre-vaccination
tIgG_Mpt64.V1	ratio of MFI of Mpt64-specific tIgG divided by HA-specific tIgG at pre-vaccination
tIgG_Apa.V1	ratio of MFI of Apa-specific tIgG divided by HA-specific tIgG at pre-vaccination
tIgG_PstS1.V1	ratio of MFI of PstS1-specific tIgG divided by HA-specific tIgG at pre-vaccination
IgM_PPD.V1	ratio of MFI of PPD-specific IgM divided by HA-specific IgM at pre-vaccination
IgM_ESAT6_CFP10.V1	ratio of MFI of ESAT6_CFP10-specific IgM divided by HA-specific IgM at pre-vaccination
IgM_Tbad.V1	ratio of MFI of Tbad-specific IgM divided by HA-specific IgM at pre-vaccination
IgM_Ebola.V1	ratio of MFI of Ebola-specific IgM divided by HA-specific IgM at pre-vaccination
IgM_LAM.V1	ratio of MFI of LAM-specific IgM divided by HA-specific IgM at pre-vaccination
IgM_Hspx.V1	ratio of MFI of Hspx-specific IgM divided by HA-specific IgM at pre-vaccination
IgM_HA.V1	ratio of MFI of HA-specific IgM divided by HA-specific IgM at pre-vaccination
IgM_Ag85.V1	ratio of MFI of Ag85-specific IgM divided by HA-specific IgM at pre-vaccination
IgM_Mpt64.V1	ratio of MFI of Mpt64-specific IgM divided by HA-specific IgM at pre-vaccination
IgM_Apa.V1	ratio of MFI of Apa-specific IgM divided by HA-specific IgM at pre-vaccination
IgM_PstS1.V1	ratio of MFI of PstS1-specific IgM divided by HA-specific IgM at pre-vaccination
Fc2a_PPD.V1	ratio of MFI of PPD-specific Fc2a divided by HA-specific Fc2a at pre-vaccination
Fc2a_ESAT6_CFP10.V1	ratio of MFI of ESAT6_CFP10-specific Fc2a divided by HA-specific Fc2a at pre-vaccination
Fc2a_Tbad.V1	ratio of MFI of Tbad-specific Fc2a divided by HA-specific Fc2a at pre-vaccination
Fc2a_Ebola.V1	ratio of MFI of Ebola-specific Fc2a divided by HA-specific Fc2a at pre-vaccination
Fc2a_LAM.V1	ratio of MFI of LAM-specific Fc2a divided by HA-specific Fc2a at pre-vaccination
Fc2a_Hspx.V1	ratio of MFI of Hspx-specific Fc2a divided by HA-specific Fc2a at pre-vaccination
Fc2a_HA.V1	ratio of MFI of HA-specific Fc2a divided by HA-specific Fc2a at pre-vaccination
Fc2a_Ag85.V1	ratio of MFI of Ag85-specific Fc2a divided by HA-specific Fc2a at pre-vaccination
Fc2a_Mpt64.V1	ratio of MFI of Mpt64-specific Fc2a divided by HA-specific Fc2a at pre-vaccination
Fc2a_Apa.V1	ratio of MFI of Apa-specific Fc2a divided by HA-specific Fc2a at pre-vaccination
Fc2a_PstS1.V1	ratio of MFI of PstS1-specific Fc2a divided by HA-specific Fc2a at pre-vaccination
Fc3a_PPD.V1	ratio of MFI of PPD-specific Fc3a divided by HA-specific Fc3a at pre-vaccination
Fc3a_ESAT6_CFP10.V1	ratio of MFI of ESAT6_CFP10-specific Fc3a divided by HA-specific Fc3a at pre-vaccination
Fc3a_Tbad.V1	ratio of MFI of Tbad-specific Fc3a divided by HA-specific Fc3a at pre-vaccination
Fc3a_Ebola.V1	ratio of MFI of Ebola-specific Fc3a divided by HA-specific Fc3a at pre-vaccination
Fc3a_LAM.V1	ratio of MFI of LAM-specific Fc3a divided by HA-specific Fc3a at pre-vaccination
Fc3a_Hspx.V1	ratio of MFI of Hspx-specific Fc3a divided by HA-specific Fc3a at pre-vaccination
Fc3a_HA.V1	ratio of MFI of HA-specific Fc3a divided by HA-specific Fc3a at pre-vaccination
Fc3a_Ag85.V1	ratio of MFI of Ag85-specific Fc3a divided by HA-specific Fc3a at pre-vaccination
Fc3a_Mpt64.V1	ratio of MFI of Mpt64-specific Fc3a divided by HA-specific Fc3a at pre-vaccination
Fc3a_Apa.V1	ratio of MFI of Apa-specific Fc3a divided by HA-specific Fc3a at pre-vaccination
Fc3a_PstS1.V1	ratio of MFI of PstS1-specific Fc3a divided by HA-specific Fc3a at pre-vaccination
IgG1_PPD.V3	ratio of MFI of PPD-specific IgG1 divided by HA-specific IgG1 at 90 days post-vaccination
IgG1_ESAT6_CFP10.V3	ratio of MFI of ESAT6_CFP10-specific IgG1 divided by HA-specific IgG1 at 90 days post-vaccination
IgG1_Tbad.V3	ratio of MFI of Tbad-specific IgG1 divided by HA-specific IgG1 at 90 days post-vaccination
IgG1_Ebola.V3	ratio of MFI of Ebola-specific IgG1 divided by HA-specific IgG1 at 90 days post-vaccination
IgG1_LAM.V3	ratio of MFI of LAM-specific IgG1 divided by HA-specific IgG1 at 90 days post-vaccination
IgG1_Hspx.V3	ratio of MFI of Hspx-specific IgG1 divided by HA-specific IgG1 at 90 days post-vaccination
IgG1_HA.V3	ratio of MFI of HA-specific IgG1 divided by HA-specific IgG1 at 90 days post-vaccination
IgG1_Ag85.V3	ratio of MFI of Ag85-specific IgG1 divided by HA-specific IgG1 at 90 days post-vaccination
IgG1_Mpt64.V3	ratio of MFI of Mpt64-specific IgG1 divided by HA-specific IgG1 at 90 days post-vaccination
IgG1_Apa.V3	ratio of MFI of Apa-specific IgG1 divided by HA-specific IgG1 at 90 days post-vaccination
IgG1_PstS1.V3	ratio of MFI of PstS1-specific IgG1 divided by HA-specific IgG1 at 90 days post-vaccination
IgG2_PPD.V3	ratio of MFI of PPD-specific IgG2 divided by HA-specific IgG2 at 90 days post-vaccination
IgG2_ESAT6_CFP10.V3	ratio of MFI of ESAT6_CFP10-specific IgG2 divided by HA-specific IgG2 at 90 days post-vaccination
IgG2_Tbad.V3	ratio of MFI of Tbad-specific IgG2 divided by HA-specific IgG2 at 90 days post-vaccination
IgG2_Ebola.V3	ratio of MFI of Ebola-specific IgG2 divided by HA-specific IgG2 at 90 days post-vaccination
IgG2_LAM.V3	ratio of MFI of LAM-specific IgG2 divided by HA-specific IgG2 at 90 days post-vaccination
IgG2_Hspx.V3	ratio of MFI of Hspx-specific IgG2 divided by HA-specific IgG2 at 90 days post-vaccination
IgG2_HA.V3	ratio of MFI of HA-specific IgG2 divided by HA-specific IgG2 at 90 days post-vaccination
IgG2_Ag85.V3	ratio of MFI of Ag85-specific IgG2 divided by HA-specific IgG2 at 90 days post-vaccination
IgG2_Mpt64.V3	ratio of MFI of Mpt64-specific IgG2 divided by HA-specific IgG2 at 90 days post-vaccination
IgG2_Apa.V3	ratio of MFI of Apa-specific IgG2 divided by HA-specific IgG2 at 90 days post-vaccination
IgG2_PstS1.V3	ratio of MFI of PstS1-specific IgG2 divided by HA-specific IgG2 at 90 days post-vaccination
IgG3_PPD.V3	ratio of MFI of PPD-specific IgG3 divided by HA-specific IgG3 at 90 days post-vaccination
IgG3_ESAT6_CFP10.V3	ratio of MFI of ESAT6_CFP10-specific IgG3 divided by HA-specific IgG3 at 90 days post-vaccination
IgG3_Tbad.V3	ratio of MFI of Tbad-specific IgG3 divided by HA-specific IgG3 at 90 days post-vaccination
IgG3_Ebola.V3	ratio of MFI of Ebola-specific IgG3 divided by HA-specific IgG3 at 90 days post-vaccination
IgG3_LAM.V3	ratio of MFI of LAM-specific IgG3 divided by HA-specific IgG3 at 90 days post-vaccination
IgG3_Hspx.V3	ratio of MFI of Hspx-specific IgG3 divided by HA-specific IgG3 at 90 days post-vaccination
IgG3_HA.V3	ratio of MFI of HA-specific IgG3 divided by HA-specific IgG3 at 90 days post-vaccination
IgG3_Ag85.V3	ratio of MFI of Ag85-specific IgG3 divided by HA-specific IgG3 at 90 days post-vaccination
IgG3_Mpt64.V3	ratio of MFI of Mpt64-specific IgG3 divided by HA-specific IgG3 at 90 days post-vaccination
IgG3_Apa.V3	ratio of MFI of Apa-specific IgG3 divided by HA-specific IgG3 at 90 days post-vaccination
IgG3_PstS1.V3	ratio of MFI of PstS1-specific IgG3 divided by HA-specific IgG3 at 90 days post-vaccination
tIgG_PPD.V3	ratio of MFI of PPD-specific tIgG divided by HA-specific tIgG at 90 days post-vaccination
tIgG_ESAT6_CFP10.V3	ratio of MFI of ESAT6_CFP10-specific tIgG divided by HA-specific tIgG at 90 days post-vaccination
tIgG_Tbad.V3	ratio of MFI of Tbad-specific tIgG divided by HA-specific tIgG at 90 days post-vaccination
tIgG_Ebola.V3	ratio of MFI of Ebola-specific tIgG divided by HA-specific tIgG at 90 days post-vaccination
tIgG_LAM.V3	ratio of MFI of LAM-specific tIgG divided by HA-specific tIgG at 90 days post-vaccination
tIgG_Hspx.V3	ratio of MFI of Hspx-specific tIgG divided by HA-specific tIgG at 90 days post-vaccination
tIgG_HA.V3	ratio of MFI of HA-specific tIgG divided by HA-specific tIgG at 90 days post-vaccination
tIgG_Ag85.V3	ratio of MFI of Ag85-specific tIgG divided by HA-specific tIgG at 90 days post-vaccination
tIgG_Mpt64.V3	ratio of MFI of Mpt64-specific tIgG divided by HA-specific tIgG at 90 days post-vaccination
tIgG_Apa.V3	ratio of MFI of Apa-specific tIgG divided by HA-specific tIgG at 90 days post-vaccination
tIgG_PstS1.V3	ratio of MFI of PstS1-specific tIgG divided by HA-specific tIgG at 90 days post-vaccination
IgM_PPD.V3	ratio of MFI of PPD-specific IgM divided by HA-specific IgM at 90 days post-vaccination
IgM_ESAT6_CFP10.V3	ratio of MFI of ESAT6_CFP10-specific IgM divided by HA-specific IgM at 90 days post-vaccination
IgM_Tbad.V3	ratio of MFI of Tbad-specific IgM divided by HA-specific IgM at 90 days post-vaccination
IgM_Ebola.V3	ratio of MFI of Ebola-specific IgM divided by HA-specific IgM at 90 days post-vaccination
IgM_LAM.V3	ratio of MFI of LAM-specific IgM divided by HA-specific IgM at 90 days post-vaccination
IgM_Hspx.V3	ratio of MFI of Hspx-specific IgM divided by HA-specific IgM at 90 days post-vaccination
IgM_HA.V3	ratio of MFI of HA-specific IgM divided by HA-specific IgM at 90 days post-vaccination
IgM_Ag85.V3	ratio of MFI of Ag85-specific IgM divided by HA-specific IgM at 90 days post-vaccination
IgM_Mpt64.V3	ratio of MFI of Mpt64-specific IgM divided by HA-specific IgM at 90 days post-vaccination
IgM_Apa.V3	ratio of MFI of Apa-specific IgM divided by HA-specific IgM at 90 days post-vaccination
IgM_PstS1.V3	ratio of MFI of PstS1-specific IgM divided by HA-specific IgM at 90 days post-vaccination
Fc2a_PPD.V3	ratio of MFI of PPD-specific Fc2a divided by HA-specific Fc2a at 90 days post-vaccination
Fc2a_ESAT6_CFP10.V3	ratio of MFI of ESAT6_CFP10-specific Fc2a divided by HA-specific Fc2a at 90 days post-vaccination
Fc2a_Tbad.V3	ratio of MFI of Tbad-specific Fc2a divided by HA-specific Fc2a at 90 days post-vaccination
Fc2a_Ebola.V3	ratio of MFI of Ebola-specific Fc2a divided by HA-specific Fc2a at 90 days post-vaccination
Fc2a_LAM.V3	ratio of MFI of LAM-specific Fc2a divided by HA-specific Fc2a at 90 days post-vaccination
Fc2a_Hspx.V3	ratio of MFI of Hspx-specific Fc2a divided by HA-specific Fc2a at 90 days post-vaccination
Fc2a_HA.V3	ratio of MFI of HA-specific Fc2a divided by HA-specific Fc2a at 90 days post-vaccination
Fc2a_Ag85.V3	ratio of MFI of Ag85-specific Fc2a divided by HA-specific Fc2a at 90 days post-vaccination
Fc2a_Mpt64.V3	ratio of MFI of Mpt64-specific Fc2a divided by HA-specific Fc2a at 90 days post-vaccination
Fc2a_Apa.V3	ratio of MFI of Apa-specific Fc2a divided by HA-specific Fc2a at 90 days post-vaccination
Fc2a_PstS1.V3	ratio of MFI of PstS1-specific Fc2a divided by HA-specific Fc2a at 90 days post-vaccination
Fc3a_PPD.V3	ratio of MFI of PPD-specific Fc3a divided by HA-specific Fc3a at 90 days post-vaccination
Fc3a_ESAT6_CFP10.V3	ratio of MFI of ESAT6_CFP10-specific Fc3a divided by HA-specific Fc3a at 90 days post-vaccination
Fc3a_Tbad.V3	ratio of MFI of Tbad-specific Fc3a divided by HA-specific Fc3a at 90 days post-vaccination
Fc3a_Ebola.V3	ratio of MFI of Ebola-specific Fc3a divided by HA-specific Fc3a at 90 days post-vaccination
Fc3a_LAM.V3	ratio of MFI of LAM-specific Fc3a divided by HA-specific Fc3a at 90 days post-vaccination
Fc3a_Hspx.V3	ratio of MFI of Hspx-specific Fc3a divided by HA-specific Fc3a at 90 days post-vaccination
Fc3a_HA.V3	ratio of MFI of HA-specific Fc3a divided by HA-specific Fc3a at 90 days post-vaccination
Fc3a_Ag85.V3	ratio of MFI of Ag85-specific Fc3a divided by HA-specific Fc3a at 90 days post-vaccination
Fc3a_Mpt64.V3	ratio of MFI of Mpt64-specific Fc3a divided by HA-specific Fc3a at 90 days post-vaccination
Fc3a_Apa.V3	ratio of MFI of Apa-specific Fc3a divided by HA-specific Fc3a at 90 days post-vaccination
Fc3a_PstS1.V3	ratio of MFI of PstS1-specific Fc3a divided by HA-specific Fc3a at 90 days post-vaccination
Sheet 10	300BCG Antibody raw MFI values
ID_300BCG	BCG vaccinated Dutch adults ID
IgG1_PPD.V1	Median MFI of PPD-specific IgG1 at pre-vaccination
IgG1_ESAT6_CFP10.V1	Median MFI of ESAT6_CFP10-specific IgG1 at pre-vaccination
IgG1_Tbad.V1	Median MFI of Tbad-specific IgG1 at pre-vaccination
IgG1_Ebola.V1	Median MFI of Ebola-specific IgG1 at pre-vaccination
IgG1_LAM.V1	Median MFI of LAM-specific IgG1 at pre-vaccination
IgG1_Hspx.V1	Median MFI of Hspx-specific IgG1 at pre-vaccination
IgG1_HA.V1	Median MFI of HA-specific IgG1 at pre-vaccination
IgG1_Ag85.V1	Median MFI of Ag85-specific IgG1 at pre-vaccination
IgG1_Mpt64.V1	Median MFI of Mpt64-specific IgG1 at pre-vaccination
IgG1_Apa.V1	Median MFI of Apa-specific IgG1 at pre-vaccination
IgG1_PstS1.V1	Median MFI of PstS1-specific IgG1 at pre-vaccination
IgG2_PPD.V1	Median MFI of PPD-specific IgG2 at pre-vaccination
IgG2_ESAT6_CFP10.V1	Median MFI of ESAT6_CFP10-specific IgG2 at pre-vaccination
IgG2_Tbad.V1	Median MFI of Tbad-specific IgG2 at pre-vaccination
IgG2_Ebola.V1	Median MFI of Ebola-specific IgG2 at pre-vaccination
IgG2_LAM.V1	Median MFI of LAM-specific IgG2 at pre-vaccination
IgG2_Hspx.V1	Median MFI of Hspx-specific IgG2 at pre-vaccination
IgG2_HA.V1	Median MFI of HA-specific IgG2 at pre-vaccination
IgG2_Ag85.V1	Median MFI of Ag85-specific IgG2 at pre-vaccination
IgG2_Mpt64.V1	Median MFI of Mpt64-specific IgG2 at pre-vaccination
IgG2_Apa.V1	Median MFI of Apa-specific IgG2 at pre-vaccination
IgG2_PstS1.V1	Median MFI of PstS1-specific IgG2 at pre-vaccination
IgG3_PPD.V1	Median MFI of PPD-specific IgG3 at pre-vaccination
IgG3_ESAT6_CFP10.V1	Median MFI of ESAT6_CFP10-specific IgG3 at pre-vaccination
IgG3_Tbad.V1	Median MFI of Tbad-specific IgG3 at pre-vaccination
IgG3_Ebola.V1	Median MFI of Ebola-specific IgG3 at pre-vaccination
IgG3_LAM.V1	Median MFI of LAM-specific IgG3 at pre-vaccination
IgG3_Hspx.V1	Median MFI of Hspx-specific IgG3 at pre-vaccination
IgG3_HA.V1	Median MFI of HA-specific IgG3 at pre-vaccination
IgG3_Ag85.V1	Median MFI of Ag85-specific IgG3 at pre-vaccination
IgG3_Mpt64.V1	Median MFI of Mpt64-specific IgG3 at pre-vaccination
IgG3_Apa.V1	Median MFI of Apa-specific IgG3 at pre-vaccination
IgG3_PstS1.V1	Median MFI of PstS1-specific IgG3 at pre-vaccination
tIgG_PPD.V1	Median MFI of PPD-specific tIgG at pre-vaccination
tIgG_ESAT6_CFP10.V1	Median MFI of ESAT6_CFP10-specific tIgG at pre-vaccination
tIgG_Tbad.V1	Median MFI of Tbad-specific tIgG at pre-vaccination
tIgG_Ebola.V1	Median MFI of Ebola-specific tIgG at pre-vaccination
tIgG_LAM.V1	Median MFI of LAM-specific tIgG at pre-vaccination
tIgG_Hspx.V1	Median MFI of Hspx-specific tIgG at pre-vaccination
tIgG_HA.V1	Median MFI of HA-specific tIgG at pre-vaccination
tIgG_Ag85.V1	Median MFI of Ag85-specific tIgG at pre-vaccination
tIgG_Mpt64.V1	Median MFI of Mpt64-specific tIgG at pre-vaccination
tIgG_Apa.V1	Median MFI of Apa-specific tIgG at pre-vaccination
tIgG_PstS1.V1	Median MFI of PstS1-specific tIgG at pre-vaccination
IgM_PPD.V1	Median MFI of PPD-specific IgM at pre-vaccination
IgM_ESAT6_CFP10.V1	Median MFI of ESAT6_CFP10-specific IgM at pre-vaccination
IgM_Tbad.V1	Median MFI of Tbad-specific IgM at pre-vaccination
IgM_Ebola.V1	Median MFI of Ebola-specific IgM at pre-vaccination
IgM_LAM.V1	Median MFI of LAM-specific IgM at pre-vaccination
IgM_Hspx.V1	Median MFI of Hspx-specific IgM at pre-vaccination
IgM_HA.V1	Median MFI of HA-specific IgM at pre-vaccination
IgM_Ag85.V1	Median MFI of Ag85-specific IgM at pre-vaccination
IgM_Mpt64.V1	Median MFI of Mpt64-specific IgM at pre-vaccination
IgM_Apa.V1	Median MFI of Apa-specific IgM at pre-vaccination
IgM_PstS1.V1	Median MFI of PstS1-specific IgM at pre-vaccination
Fc2a_PPD.V1	Median MFI of PPD-specific Fc2a at pre-vaccination
Fc2a_ESAT6_CFP10.V1	Median MFI of ESAT6_CFP10-specific Fc2a at pre-vaccination
Fc2a_Tbad.V1	Median MFI of Tbad-specific Fc2a at pre-vaccination
Fc2a_Ebola.V1	Median MFI of Ebola-specific Fc2a at pre-vaccination
Fc2a_LAM.V1	Median MFI of LAM-specific Fc2a at pre-vaccination
Fc2a_Hspx.V1	Median MFI of Hspx-specific Fc2a at pre-vaccination
Fc2a_HA.V1	Median MFI of HA-specific Fc2a at pre-vaccination
Fc2a_Ag85.V1	Median MFI of Ag85-specific Fc2a at pre-vaccination
Fc2a_Mpt64.V1	Median MFI of Mpt64-specific Fc2a at pre-vaccination
Fc2a_Apa.V1	Median MFI of Apa-specific Fc2a at pre-vaccination
Fc2a_PstS1.V1	Median MFI of PstS1-specific Fc2a at pre-vaccination
Fc3a_PPD.V1	Median MFI of PPD-specific Fc3a at pre-vaccination
Fc3a_ESAT6_CFP10.V1	Median MFI of ESAT6_CFP10-specific Fc3a at pre-vaccination
Fc3a_Tbad.V1	Median MFI of Tbad-specific Fc3a at pre-vaccination
Fc3a_Ebola.V1	Median MFI of Ebola-specific Fc3a at pre-vaccination
Fc3a_LAM.V1	Median MFI of LAM-specific Fc3a at pre-vaccination
Fc3a_Hspx.V1	Median MFI of Hspx-specific Fc3a at pre-vaccination
Fc3a_HA.V1	Median MFI of HA-specific Fc3a at pre-vaccination
Fc3a_Ag85.V1	Median MFI of Ag85-specific Fc3a at pre-vaccination
Fc3a_Mpt64.V1	Median MFI of Mpt64-specific Fc3a at pre-vaccination
Fc3a_Apa.V1	Median MFI of Apa-specific Fc3a at pre-vaccination
Fc3a_PstS1.V1	Median MFI of PstS1-specific Fc3a at pre-vaccination
IgG1_PPD.V3	Median MFI of PPD-specific IgG1 at 90 days post-vaccination
IgG1_ESAT6_CFP10.V3	Median MFI of ESAT6_CFP10-specific IgG1 at 90 days post-vaccination
IgG1_Tbad.V3	Median MFI of Tbad-specific IgG1 at 90 days post-vaccination
IgG1_Ebola.V3	Median MFI of Ebola-specific IgG1 at 90 days post-vaccination
IgG1_LAM.V3	Median MFI of LAM-specific IgG1 at 90 days post-vaccination
IgG1_Hspx.V3	Median MFI of Hspx-specific IgG1 at 90 days post-vaccination
IgG1_HA.V3	Median MFI of HA-specific IgG1 at 90 days post-vaccination
IgG1_Ag85.V3	Median MFI of Ag85-specific IgG1 at 90 days post-vaccination
IgG1_Mpt64.V3	Median MFI of Mpt64-specific IgG1 at 90 days post-vaccination
IgG1_Apa.V3	Median MFI of Apa-specific IgG1 at 90 days post-vaccination
IgG1_PstS1.V3	Median MFI of PstS1-specific IgG1 at 90 days post-vaccination
IgG2_PPD.V3	Median MFI of PPD-specific IgG2 at 90 days post-vaccination
IgG2_ESAT6_CFP10.V3	Median MFI of ESAT6_CFP10-specific IgG2 at 90 days post-vaccination
IgG2_Tbad.V3	Median MFI of Tbad-specific IgG2 at 90 days post-vaccination
IgG2_Ebola.V3	Median MFI of Ebola-specific IgG2 at 90 days post-vaccination
IgG2_LAM.V3	Median MFI of LAM-specific IgG2 at 90 days post-vaccination
IgG2_Hspx.V3	Median MFI of Hspx-specific IgG2 at 90 days post-vaccination
IgG2_HA.V3	Median MFI of HA-specific IgG2 at 90 days post-vaccination
IgG2_Ag85.V3	Median MFI of Ag85-specific IgG2 at 90 days post-vaccination
IgG2_Mpt64.V3	Median MFI of Mpt64-specific IgG2 at 90 days post-vaccination
IgG2_Apa.V3	Median MFI of Apa-specific IgG2 at 90 days post-vaccination
IgG2_PstS1.V3	Median MFI of PstS1-specific IgG2 at 90 days post-vaccination
IgG3_PPD.V3	Median MFI of PPD-specific IgG3 at 90 days post-vaccination
IgG3_ESAT6_CFP10.V3	Median MFI of ESAT6_CFP10-specific IgG3 at 90 days post-vaccination
IgG3_Tbad.V3	Median MFI of Tbad-specific IgG3 at 90 days post-vaccination
IgG3_Ebola.V3	Median MFI of Ebola-specific IgG3 at 90 days post-vaccination
IgG3_LAM.V3	Median MFI of LAM-specific IgG3 at 90 days post-vaccination
IgG3_Hspx.V3	Median MFI of Hspx-specific IgG3 at 90 days post-vaccination
IgG3_HA.V3	Median MFI of HA-specific IgG3 at 90 days post-vaccination
IgG3_Ag85.V3	Median MFI of Ag85-specific IgG3 at 90 days post-vaccination
IgG3_Mpt64.V3	Median MFI of Mpt64-specific IgG3 at 90 days post-vaccination
IgG3_Apa.V3	Median MFI of Apa-specific IgG3 at 90 days post-vaccination
IgG3_PstS1.V3	Median MFI of PstS1-specific IgG3 at 90 days post-vaccination
tIgG_PPD.V3	Median MFI of PPD-specific tIgG at 90 days post-vaccination
tIgG_ESAT6_CFP10.V3	Median MFI of ESAT6_CFP10-specific tIgG at 90 days post-vaccination
tIgG_Tbad.V3	Median MFI of Tbad-specific tIgG at 90 days post-vaccination
tIgG_Ebola.V3	Median MFI of Ebola-specific tIgG at 90 days post-vaccination
tIgG_LAM.V3	Median MFI of LAM-specific tIgG at 90 days post-vaccination
tIgG_Hspx.V3	Median MFI of Hspx-specific tIgG at 90 days post-vaccination
tIgG_HA.V3	Median MFI of HA-specific tIgG at 90 days post-vaccination
tIgG_Ag85.V3	Median MFI of Ag85-specific tIgG at 90 days post-vaccination
tIgG_Mpt64.V3	Median MFI of Mpt64-specific tIgG at 90 days post-vaccination
tIgG_Apa.V3	Median MFI of Apa-specific tIgG at 90 days post-vaccination
tIgG_PstS1.V3	Median MFI of PstS1-specific tIgG at 90 days post-vaccination
IgM_PPD.V3	Median MFI of PPD-specific IgM at 90 days post-vaccination
IgM_ESAT6_CFP10.V3	Median MFI of ESAT6_CFP10-specific IgM at 90 days post-vaccination
IgM_Tbad.V3	Median MFI of Tbad-specific IgM at 90 days post-vaccination
IgM_Ebola.V3	Median MFI of Ebola-specific IgM at 90 days post-vaccination
IgM_LAM.V3	Median MFI of LAM-specific IgM at 90 days post-vaccination
IgM_Hspx.V3	Median MFI of Hspx-specific IgM at 90 days post-vaccination
IgM_HA.V3	Median MFI of HA-specific IgM at 90 days post-vaccination
IgM_Ag85.V3	Median MFI of Ag85-specific IgM at 90 days post-vaccination
IgM_Mpt64.V3	Median MFI of Mpt64-specific IgM at 90 days post-vaccination
IgM_Apa.V3	Median MFI of Apa-specific IgM at 90 days post-vaccination
IgM_PstS1.V3	Median MFI of PstS1-specific IgM at 90 days post-vaccination
Fc2a_PPD.V3	Median MFI of PPD-specific Fc2a at 90 days post-vaccination
Fc2a_ESAT6_CFP10.V3	Median MFI of ESAT6_CFP10-specific Fc2a at 90 days post-vaccination
Fc2a_Tbad.V3	Median MFI of Tbad-specific Fc2a at 90 days post-vaccination
Fc2a_Ebola.V3	Median MFI of Ebola-specific Fc2a at 90 days post-vaccination
Fc2a_LAM.V3	Median MFI of LAM-specific Fc2a at 90 days post-vaccination
Fc2a_Hspx.V3	Median MFI of Hspx-specific Fc2a at 90 days post-vaccination
Fc2a_HA.V3	Median MFI of HA-specific Fc2a at 90 days post-vaccination
Fc2a_Ag85.V3	Median MFI of Ag85-specific Fc2a at 90 days post-vaccination
Fc2a_Mpt64.V3	Median MFI of Mpt64-specific Fc2a at 90 days post-vaccination
Fc2a_Apa.V3	Median MFI of Apa-specific Fc2a at 90 days post-vaccination
Fc2a_PstS1.V3	Median MFI of PstS1-specific Fc2a at 90 days post-vaccination
Fc3a_PPD.V3	Median MFI of PPD-specific Fc3a at 90 days post-vaccination
Fc3a_ESAT6_CFP10.V3	Median MFI of ESAT6_CFP10-specific Fc3a at 90 days post-vaccination
Fc3a_Tbad.V3	Median MFI of Tbad-specific Fc3a at 90 days post-vaccination
Fc3a_Ebola.V3	Median MFI of Ebola-specific Fc3a at 90 days post-vaccination
Fc3a_LAM.V3	Median MFI of LAM-specific Fc3a at 90 days post-vaccination
Fc3a_Hspx.V3	Median MFI of Hspx-specific Fc3a at 90 days post-vaccination
Fc3a_HA.V3	Median MFI of HA-specific Fc3a at 90 days post-vaccination
Fc3a_Ag85.V3	Median MFI of Ag85-specific Fc3a at 90 days post-vaccination
Fc3a_Mpt64.V3	Median MFI of Mpt64-specific Fc3a at 90 days post-vaccination
Fc3a_Apa.V3	Median MFI of Apa-specific Fc3a at 90 days post-vaccination
Fc3a_PstS1.V3	Median MFI of PstS1-specific Fc3a at 90 days post-vaccination

## Sheet: INFECT Characteristics
IdInfect	strict_0.15_conversion	status	exp_score	sex_contact	agecontact	BCG_scar	BMI_contact	DM	smoking	sleep_prox	hours_with_caseindex	IdPatient_index_case	ageindex	sex_index	smear_result_3	cavity	extent	Mtb.strain	hemoglobin	hematocrit	leucocytes	platelet	neutrophils	lymphocytes	monocyte	NIL1	TBAg.NIL1	Mitogen.Nil1	NIL1_14	TBAg.NIL1_14	Mitogen.Nil1_14
1200001	Converter	Converter	0.486512	Female	43.6521	Yes	22.4617	No diabetes	Never smoked	Same room	11	1100202	19.6548	Male	3+	No	70	Euro-American	13.1	39	6400	341000	4.47	1.39	0.4	0.08	0.14	1.22	0.13	2.3	4.11
1200003	Uncertain	Persistently_uninfected	0.316389	Female	33.6192	Yes	19.5595	No diabetes	Never smoked	Different room	8	1100213	35.6904	Female	2+	Yes	20	Euro-American	12.2	38	8400	396000	5.38	2.22	0.47	0.1	0.29	5.7	0.08	0.16	4.43
1200004	Uncertain	Persistently_uninfected	0.18726	Female	45.0384	Yes	30.572	No diabetes	Current smoker	Different room	2	1100217	44.7315	Female	2+	No	40	East-Asian (Beijing)	14.2	42	8900	281000	4.14	3.83	0.66	0.47	-0.04	8.13	0.31	0.16	9.96
1200005	Uncertain	Persistently_uninfected	0.209617	Male	36.0658	Yes	20.5126	No diabetes	Current smoker	Same room	1	1100213	35.6904	Female	2+	Yes	20	Euro-American	17	48	5800	174000	2.41	2.26	0.72	0.34	0.22	5.14	0.38	0.32	1.26
1200010	Converter	Converter	0.360813	Male	17.8	Yes	19.7704	No diabetes	Never smoked	Different room	3	1100232	42.5068	Male	3+	Yes	40	Indo-Oceanic	14.5	41	3900	414000	1.86	1.5	0.42	0.03	0	0.97	0.03	10	0.84
1200016	Persistently_uninfected	Persistently_uninfected	0.129418	Male	48.9616	Yes	24.6663	No diabetes	Current smoker	Different room	1	1100238	18.7753	Male	Scanty	No	40	Euro-American	15.3	44	8600	361000	5.16	2.41	0.6	0.04	-0.01	10	0.04	0	10
1200023	Uncertain	Persistently_uninfected	0.430435	Male	38.4521	Yes	18.4391	No diabetes	Current smoker	Same room	6	1100246	20.0384	Male	3+	Yes	100	Euro-American (LAM)	14.8	41	7700	202000	3.91	3.22	0.42	0.05	0.19	10	0.06	0.27	10
1200026	Converter	Converter	0.360813	Female	29.3123	No	30.4076	No diabetes	Never smoked	Same room	3	1100250	32.7808	Female	3+	Yes	40	East-Asian (Beijing)	14.4	42	9300	395000	5.46	3.14	0.43	0.28	0.14	3.9	0.1	3.44	5.11
1200027	Uncertain	Converter	0.360813	Female	5.05753	Yes	13.632	No diabetes	Never smoked	Same room	3	1100250	32.7808	Female	3+	Yes	40	East-Asian (Beijing)	13	37	7300	395000	3.25	3.27	0.39	0.17	0.32	2.12	0.36	0.9	3.96
1200030	Persistently_uninfected	Persistently_uninfected	0.341855	Male	27.9479	Yes	20.4467	No diabetes	Current smoker	Different room	5	1100256	47.1644	Male	3+	No	20	Euro-American	16.2	45	12000	267000	8.19	2.34	1.26	0.3	-0.15	10	0.18	0	6.66
1200032	Persistently_uninfected	Persistently_uninfected	0.176564	Male	13.9726	Yes	16.7969	No diabetes	Never smoked	Different room	1	1100254	41.7096	Male	2+	No	100	East-Asian (Beijing)	15.4	44	6500	202000	3	2.83	0.54	0.18	-0.08	10	0.77	-0.22	8.85
1200045	Persistently_uninfected	Persistently_uninfected	0.430435	Male	11.7096	Yes	15.3977	No diabetes	Never smoked	Different room	6	1100269	37.4822	Male	3+	Yes	30	Euro-American	14.7	43	8000	435000	2.86	3.98	0.63	0.59	-0.29	10	0.4	0.02	10
1200047	Persistently_uninfected	Persistently_uninfected	0.38267	Male	42.3836	Yes	25.6935	No diabetes	Quit >6 mo ago	Different room	4	1100281	19.1753	Female	3+	Yes	20	Euro-American (LAM)	16	45	7100	214000	4.54	1.74	0.49	0.04	0.06	10	0.03	0.1	10
1200049	Persistently_uninfected	Persistently_uninfected	0.320773	Female	15.6164	Yes	20.1342	No diabetes	Never smoked	Different room	1	1100281	19.1753	Female	3+	Yes	20	Euro-American (LAM)	14.7	42	9400	284000	5.26	3.48	0.47	0.07	-0.02	5.4	0.05	0	7.04
1200050	Uncertain	Converter	0.320773	Female	33.5014	No	26.2069	No diabetes	Never smoked	Different room	1	1100281	19.1753	Female	3+	Yes	20	Euro-American (LAM)	15.7	46	13500	333000	10.53	2.12	0.68	0.18	0.34	9.8	0.37	2.1	10
1200051	Persistently_uninfected	Persistently_uninfected	0.222315	Female	26.3808	No	28.0742	No diabetes	Never smoked	Different room	2	1100291	45.1671	Female	2+	Yes	100	Euro-American (X-type)	14.4	42	5400	291000	3.02	1.73	0.49	0.14	0.01	5.88	0.21	-0.09	2.51
1200054	Converter	Converter	0.400303	Male	20.7616	Yes	30.3997	No diabetes	Current smoker	Different room	12	1100291	45.1671	Female	2+	Yes	100	Euro-American (X-type)	15.5	44	8000	305000	4.32	3.12	0.4	0.04	0	10	0.04	3.53	10
1200055	Persistently_uninfected	Persistently_uninfected	0.209617	Male	33.0027	Yes	19.8141	No diabetes	Current smoker	Different room	1	1100291	45.1671	Female	2+	Yes	100	Euro-American (X-type)	16.7	48	5500	308000	2.86	1.65	0.72	0.12	0.04	10	0.06	0	6.9
1200057	Uncertain	Converter	0.302452	Female	16.7425	Yes	22.7233	No diabetes	Never smoked	Different room	0	1100281	19.1753	Female	3+	Yes	20	Euro-American (LAM)	13.3	38	11000	313000	8.14	2.19	0.56	0.26	0.02	1.93	0.15	0.61	2.26
1200059	Baseline_positive	Persistently_uninfected	0.302452	Male	73.2274	Yes	29.9457	No diabetes	Quit >6 mo ago	Different room	0	1100281	19.1753	Female	3+	Yes	20	Euro-American (LAM)	14.6	42	8200	201000	4.59	2.87	0.49	5.63	0.71	10	6.64	-1.47	10
1200061	Persistently_uninfected	Persistently_uninfected	0.302452	Male	34.1671	Yes	18.6892	No diabetes	Current smoker	Different room	0	1100262	55.7315	Male	3+	Yes	60	Euro-American (mainly T)	15.8	46	6900	299000	3.45	2.49	0.48	0.16	-0.06	6.96	0.57	-0.24	10
1200063	Uncertain	Converter	0.28656	Male	64.3041	Yes	23.9844	No diabetes	Never smoked	Different room	2	1100283	30.9205	Female	3+	No	50	Euro-American (mainly T)	15.6	43	8500	273000	5.01	2.72	0.51	0.06	0.31	8	0.04	0.45	3.25
1200071	Persistently_uninfected	Persistently_uninfected	0.340204	Male	20.263	Yes	26.2738	No diabetes	Current smoker	Same room	2	1100280	55.5534	Male	3+	Yes	20	Euro-American (X-type)	17.1	47	6300	296000	3.71	1.7	0.57	0.07	-0.02	10	0.03	0	2.36
1200078	Persistently_uninfected	Persistently_uninfected	NA	Male	52.7836	Yes	24.2792	No diabetes	Current smoker	Different room	12	1100300	69.0493	Female	1+	NA	NA	Euro-American	15.6	44	10400	227000	5.51	3.8	0.69	0.39	-0.08	10	0.37	-0.11	6.08
1200079	Persistently_uninfected	Persistently_uninfected	NA	Male	10.7781	Yes	17.2758	Diabetes	Never smoked	Different room	12	1100300	69.0493	Female	1+	NA	NA	Euro-American	13.6	37	6100	289000	3.08	2.49	0.35	0.41	-0.08	10	0.49	-0.03	10
1200085	Persistently_uninfected	Persistently_uninfected	NA	Male	73.8548	Yes	22.8096	Prediabetes	Current smoker	Different room	2	1100332	35.4164	Female	1+	NA	NA	Euro-American	13.5	39	5100	253000	2.29	2.09	0.41	0.09	-0.01	10	0.09	0.03	8.71
1200086	Persistently_uninfected	Persistently_uninfected	NA	Female	66.1699	Yes	26.1333	Diabetes	Never smoked	Different room	2	1100332	35.4164	Female	1+	NA	NA	Euro-American	13	38	8200	206000	4.26	2.93	0.46	0.07	0	10	0.21	-0.11	9.59
1200087	Persistently_uninfected	Persistently_uninfected	NA	Male	20.7671	No	28.1205	No diabetes	Current smoker	Different room	1	1100332	35.4164	Female	1+	NA	NA	Euro-American	15.3	43	12400	216000	8.52	2.82	0.78	1.17	-0.86	10	0.15	0.04	10
1200088	Persistently_uninfected	Persistently_uninfected	NA	Male	6.53973	Yes	14.5455	No diabetes	Never smoked	Same room	1	1100332	35.4164	Female	1+	NA	NA	Euro-American	11.3	34	11100	339000	7.39	2.85	0.62	0.1	0.06	10	0.22	0.03	3.21
1200097	Uncertain	Persistently_uninfected	0.340204	Female	10.8356	Yes	15.0764	No diabetes	Never smoked	Different room	2	1100306	54.411	Female	3+	Yes	100	Euro-American (X-type)	13.8	39	10600	482000	6	3.83	0.61	0.17	0.19	6.97	0.12	0.18	1.45
1200098	Persistently_uninfected	Persistently_uninfected	0.302452	Male	48.7534	Yes	20.7512	No diabetes	Never smoked	Different room	0	1100316	21.4795	Male	3+	Yes	100	Euro-American (LAM)	15.1	44	8500	346000	4.85	2.71	0.64	0.11	0.07	10	0.05	0.07	3.8
1200100	Persistently_uninfected	Persistently_uninfected	0.340204	Male	13.2027	Yes	15.4766	No diabetes	Never smoked	Different room	2	1100316	21.4795	Male	3+	Yes	100	Euro-American (LAM)	14.6	41	7400	277000	3.45	3.11	0.43	0.16	-0.03	10	0.14	-0.01	10
1200102	Uncertain	Persistently_uninfected	0.145572	Female	23.8384	Yes	20.3402	No diabetes	Quit >6 mo ago	Same room	3	1100334	33.9014	Male	1+	No	20	NA	13.6	40	9500	304000	4.83	2.7	0.73	0.08	0.11	10	0.07	0.16	9.43
1200103	Persistently_uninfected	Persistently_uninfected	0.247147	Female	53.5863	Yes	28.0671	No diabetes	Never smoked	Different room	12	1100334	33.9014	Male	1+	No	20	NA	12.6	37	6500	283000	3.9	1.83	0.4	0.37	0.03	7.07	1.58	-0.74	2.65
1200104	Uncertain	Persistently_uninfected	0.129418	Male	60.9699	Yes	18.1164	No diabetes	Current smoker	Different room	1	1100334	33.9014	Male	1+	No	20	NA	13.3	38	7300	348000	4.3	2.32	0.42	0.07	0.19	8.55	0.07	0.21	5.33
1200111	Uncertain	Persistently_uninfected	0.265213	Female	40.9616	Yes	20.5442	No diabetes	Never smoked	Different room	5	1100498	53.4521	Female	2+	Yes	10	Euro-American (mainly T)	12.6	39	5000	223000	2.59	1.8	0.3	0.45	0.24	8.92	0.07	0.14	8.35
1200113	Uncertain	Persistently_uninfected	0.235782	Female	75.9041	Yes	23.8776	No diabetes	Never smoked	Different room	3	1100498	53.4521	Female	2+	Yes	10	Euro-American (mainly T)	11.1	33	8400	341000	4.16	3.09	0.72	0.35	0.16	10	0.06	0.02	1.85
1200116	Persistently_uninfected	Persistently_uninfected	0.197644	Female	8.51781	Yes	14.6528	No diabetes	Never smoked	Different room	0	1100498	53.4521	Female	2+	Yes	10	Euro-American (mainly T)	12.2	36	7600	345000	3	3.69	0.38	0.18	0.04	5.96	0.06	0	0.99
1200118	Persistently_uninfected	Persistently_uninfected	0.265213	Female	10.4575	Yes	13.6054	No diabetes	Never smoked	Different room	5	1100498	53.4521	Female	2+	Yes	10	Euro-American (mainly T)	12.4	36	6800	261000	3.09	2.63	0.32	0.1	0.05	9.4	0.04	0.01	2.75
1200138	Persistently_uninfected	Persistently_uninfected	0.209617	Female	37.6411	Yes	27.4379	Diabetes	Never smoked	Different room	1	1100363	27.8959	Male	2+	Yes	40	NA	13.2	37	8200	350000	4.674	2.78	0.492	1.42	-0.65	8.08	0.69	-0.1	4.81
1200140	Uncertain	Converter	0.197644	Male	35.8027	Yes	27.5838	No diabetes	Never smoked	Different room	0	1100363	27.8959	Male	2+	Yes	40	NA	16.5	49	7700	308000	3.96	2.63	0.85	0.45	0.01	4.29	0.19	0.39	1.91
1200141	Persistently_uninfected	Persistently_uninfected	0.197644	Male	7.89589	Yes	18.5736	No diabetes	Never smoked	Different room	0	1100363	27.8959	Male	2+	Yes	40	NA	12.7	37	9300	374000	4.99	3.23	0.52	0.07	-0.01	2.76	0.07	-0.01	2.76
1200147	Uncertain	Persistently_uninfected	0.265213	Female	15.9945	Yes	20.8117	No diabetes	Never smoked	Same room	5	1100607	71.8301	Female	2+	Yes	100	Indo-Oceanic	12.9	39	10500	321000	6.32	3.02	0.75	1.41	-1.06	9.7	0.1	0.29	7.04
1200155	Uncertain	Converter	0.45651	Female	17.3479	Yes	21.2442	No diabetes	Never smoked	Different room	7	1100369	55.4877	Female	3+	Yes	66	Euro-American (LAM)	12.6	39	8100	258000	4.29	2.51	0.65	0.67	0.32	10	0.09	0.47	1.51
1200165	Persistently_uninfected	Persistently_uninfected	0.198603	Male	10.5397	Yes	15.8856	No diabetes	Never smoked	Different room	3	1100367	49.3644	Male	2+	No	55	Indo-Oceanic	14.1	42	10200	375000	5.19	4.25	0.47	0.64	-0.07	9.45	0.25	-0.07	10
1200171	Persistently_uninfected	Persistently_uninfected	0.144869	Female	51.8548	Yes	24.1127	No diabetes	Never smoked	Different room	0	1100373	22.074	Female	1+	Yes	10	East-Asian (Beijing)	13.8	41	5200	362000	2.59	2.08	0.31	0.09	0.01	10	0.18	-0.09	3.35
1200177	Uncertain	Converter	0.612576	Female	34.4027	Yes	24.0166	No diabetes	Current smoker	Different room	12	1100716	45.9507	Female	3+	Yes	15	East-Asian (Beijing)	12.4	37	11100	282000	6.79	3.18	0.61	0.7	0.28	10	0.7	5.99	3.36
1200178	Persistently_uninfected	Persistently_uninfected	0.612576	Female	7.65479	Yes	14.8294	No diabetes	Never smoked	Different room	12	1100716	45.9507	Female	3+	Yes	15	East-Asian (Beijing)	13.3	40	7700	260000	3.75	2.98	0.5	0.1	-0.01	1.33	0.26	-0.04	1.01
1200181	Persistently_uninfected	Persistently_uninfected	0.355881	Male	55.9781	Yes	22.0851	No diabetes	Current smoker	Different room	10	1100396	20.2164	Male	2+	Yes	100	Euro-American (X-type)	16.1	45	7500	250000	4.95	2.07	0.28	0.07	0.05	3.9	0.24	-0.05	2.53
1200183	Persistently_uninfected	Persistently_uninfected	0.209617	Female	22.2986	Yes	20.2153	No diabetes	Never smoked	Different room	1	1100396	20.2164	Male	2+	Yes	100	Euro-American (X-type)	13.2	41	6900	258000	3.59	2.45	0.58	0.11	0.03	10	0.08	-0.01	2.78
1200187	Uncertain	Persistently_uninfected	0.176564	Male	48.9068	Yes	21.7784	No diabetes	Current smoker	Different room	1	1100395	24.8548	Male	2+	No	20	NA	16.5	48	6000	177000	3.36	2.09	0.34	0.15	0.15	10	0.11	-0.03	4.46
1200188	Persistently_uninfected	Persistently_uninfected	0.236926	Male	22.0329	Yes	21.5243	No diabetes	Never smoked	Same room	6	1100395	24.8548	Male	2+	No	20	NA	16.3	48	7900	252000	4.24	2.67	0.67	0.09	0.03	10	0.05	0.04	10
1200195	Persistently_uninfected	Persistently_uninfected	0.337182	Female	54.126	Yes	23.446	No diabetes	Never smoked	Same room	12	1100730	28.5397	Female	2+	No	100	Euro-American (LAM)	10.5	33	6500	199000	3.51	2.08	0.39	0.21	0.09	10	0.15	0.04	10
1200197	Persistently_uninfected	Persistently_uninfected	0.337182	Male	10.8904	Yes	16.7338	No diabetes	Never smoked	Different room	12	1100730	28.5397	Female	2+	No	100	Euro-American (LAM)	12.6	37	7600	375000	4.26	2.12	0.46	0.05	0	8.37	0.21	-0.05	8.08
1200198	Converter	Converter	0.18726	Male	8.72329	No	14.0183	Diabetes	Never smoked	Different room	2	1100730	28.5397	Female	2+	No	100	Euro-American (LAM)	11	33	6600	436000	3.14	2.18	0.31	0.03	0	4.5	0.05	4.28	1.01
1200207	Uncertain	Persistently_uninfected	0.270193	Male	11.7753	Yes	17.7026	No diabetes	Never smoked	Same room	1	1100909	38.4795	Male	3+	No	50	East-Asian (Beijing)	14.5	43	8100	386000	3.45	3.05	0.57	0.15	0.28	2.05	0.1	0.25	0.85
1200215	Uncertain	Converter	0.137257	Female	69.0411	No	25.5111	No diabetes	Current smoker	Different room	2	1100733	75.1288	Male	Scanty	No	25	NA	13.6	41	5000	250000	1.75	2.71	0.49	0.07	0.15	10	0.07	0.62	10
1200252	Persistently_uninfected	Persistently_uninfected	0.219721	Male	61.9014	Yes	28.1245	Diabetes	Quit >6 mo ago	Different room	10	1100930	28.4384	Male	Scanty	No	40	Euro-American	15.8	45	8100	321000	4.95	2.17	0.57	0.28	-0.07	7.32	0.09	0.11	1.1
1200254	Uncertain	Persistently_uninfected	0.184181	Male	5.85753	Yes	13.5279	No diabetes	Never smoked	Same room	7	1100930	28.4384	Male	Scanty	No	40	Euro-American	12	36	9400	503000	4.7	3.05	0.78	0.62	0.29	10	0.26	0.15	2.31
1200258	Uncertain	Persistently_uninfected	0.432524	Female	19.3233	Yes	18.3249	No diabetes	Never smoked	Different room	9	1100980	24.4712	Male	3+	No	100	NA	12.1	35	5300	187000	3.31	1.66	0.21	0.06	0.06	5.08	0.08	0.18	6.45
1200260	Uncertain	Persistently_uninfected	0.303919	Male	17.8192	Yes	16.7588	No diabetes	Current smoker	Same room	3	1100980	24.4712	Male	3+	No	100	NA	16	46	9700	194000	7.77	1.53	0.26	0.03	0.27	10	0.05	0.22	9
1200261	Uncertain	Converter	0.384526	Male	10.4521	Yes	14.3592	No diabetes	Never smoked	Same room	7	1100980	24.4712	Male	3+	No	100	NA	11.8	36	8200	244000	5.55	2.28	0.33	0.05	0	5.43	0.05	0.38	2.12
1200268	Persistently_uninfected	Persistently_uninfected	0.153645	Female	19.337	Yes	21.2889	No diabetes	Never smoked	Different room	1	1100981	50.3288	Male	1+	Yes	30	East-Asian (Beijing)	13.5	40	7800	311000	4.82	2.12	0.79	1.68	0.1	8.72	0.86	-0.01	0.64
1200281	Uncertain	Converter	0.320773	Male	22.7808	Yes	16.7996	No diabetes	Never smoked	Different room	1	1100995	32.4795	Female	3+	Yes	60	Euro-American (mainly T)	15.7	46	6200	190000	3.84	1.82	0.32	0.16	0.25	1.01	0.09	0.51	10
1200288	Converter	Converter	0.206171	Male	31.2466	No	19.6143	No diabetes	Current smoker	Same room	6	1101007	32.6575	Female	1+	Yes	40	Euro-American (mainly T)	13.6	40	6900	238000	3.67	2.55	0.53	0.27	0.06	10	0.06	2.44	6.43
1200291	Converter	Converter	0.18726	Female	16.411	Yes	24.4452	No diabetes	Never smoked	Different room	2	1101008	46.6192	Male	2+	No	25	East-Asian (Beijing)	13.7	40	6100	286000	3.55	2.21	0.28	0.31	-0.07	3.22	0.27	10	10
1200293	Persistently_uninfected	Persistently_uninfected	0.176564	Female	8.87671	Yes	20.3209	No diabetes	Never smoked	Different room	1	1101004	58.3096	Female	2+	No	25	Euro-American	12.8	40	8200	442000	4.25	3.47	0.34	0.37	-0.16	2.59	0.2	-0.11	10
1200299	Persistently_uninfected	Persistently_uninfected	0.362563	Female	26.4301	Yes	26.17	No diabetes	Never smoked	Different room	6	1101011	25.7041	Male	3+	No	40	Euro-American (mainly T)	14.5	44	7500	321000	3.03	2.95	0.86	0.16	-0.01	10	0.09	-0.02	10
1200300	Persistently_uninfected	Persistently_uninfected	0.384526	Female	21.6521	Yes	19.3119	No diabetes	Never smoked	Different room	7	1101011	25.7041	Male	3+	No	40	Euro-American (mainly T)	13.3	41	6500	295000	3.18	2.35	0.53	0.42	0.03	10	0.47	-0.35	10
1200310	Uncertain	Persistently_uninfected	0.197644	Female	77.3233	No	20.8298	Diabetes	Never smoked	Different room	0	1101018	51.0192	Male	2+	Yes	25	Euro-American (LAM)	15.3	45	6600	227000	3.88	2.26	0.29	0.04	0.15	0.69	0.07	0.06	2.99
1200311	Uncertain	Persistently_uninfected	0.322329	Female	13.011	Yes	26.7532	No diabetes	Never smoked	Different room	4	1100421	51.7507	Male	3+	No	5	East-Asian (Beijing)	13.1	39	7500	291000	3	3.76	0.59	0.34	0.09	10	0.21	0.17	10
1200313	Persistently_uninfected	Persistently_uninfected	0.209617	Female	22.1534	Yes	21.8724	No diabetes	Never smoked	Different room	1	1101018	51.0192	Male	2+	Yes	25	Euro-American (LAM)	12.1	36	6200	288000	3.04	2.36	0.43	0.07	0.02	4.67	0.15	-0.05	10
1200314	Persistently_uninfected	Persistently_uninfected	0.209617	Female	13.4164	Yes	16.3574	No diabetes	Never smoked	Different room	1	1101018	51.0192	Male	2+	Yes	25	Euro-American (LAM)	13.2	41	5500	275000	2.42	2.25	0.55	0.05	0.04	1.09	0.06	0	10
1200315	Uncertain	Persistently_uninfected	0.206171	Female	33.8521	Yes	29.1271	No diabetes	Current smoker	Same room	6	1101037	39.3589	Male	1+	Yes	100	Euro-American	14.9	43	10100	279000	6.26	2.93	0.51	0.24	0.26	6.27	0.12	0.07	8.14
1200316	Persistently_uninfected	Persistently_uninfected	0.293413	Female	14.4219	Yes	22.7467	No diabetes	Never smoked	Different room	12	1101037	39.3589	Male	1+	Yes	100	Euro-American	14.4	43	8500	264000	4.42	3.31	0.51	0.51	-0.21	10	0.42	0.03	10
1200318	Persistently_uninfected	Persistently_uninfected	0.145572	Male	23.3068	Yes	24.0991	No diabetes	Current smoker	Different room	3	1100757	52.4301	Female	1+	No	5	East-Asian (Beijing)	17.8	53	12600	3e+05	7.72	3.95	0.79	0.07	-0.03	10	0.79	-0.4	10
1200321	Uncertain	Persistently_uninfected	0.162952	Female	11.6822	Yes	18.1077	No diabetes	Never smoked	Different room	2	1101037	39.3589	Male	1+	Yes	100	Euro-American	14.9	42	6100	230000	3.17	2.01	0.49	0.15	0.05	2.61	0.13	0.2	5.48
1200327	Converter	Converter	0.38267	Male	7.46849	Yes	13.9274	No diabetes	Never smoked	Different room	4	1101025	48.2658	Male	3+	Yes	86	Euro-American	11.3	34	8400	366000	4.74	2.6	0.65	0.07	0.02	5.62	0.07	3.63	10
1200330	Persistently_uninfected	Persistently_uninfected	0.129418	Male	32.8658	Yes	17.1035	No diabetes	Never smoked	Different room	1	1100760	62.8575	Female	1+	No	50	East-Asian (Beijing)	14.3	42	4500	247000	2.28	1.91	0.27	0.07	0.07	3.74	0.13	0.13	10
1200331	Persistently_uninfected	Persistently_uninfected	0.129418	Female	29.337	Yes	24.6755	No diabetes	Never smoked	Different room	1	1100760	62.8575	Female	1+	No	50	East-Asian (Beijing)	14.1	43	6600	269000	3.52	2.69	0.26	0.72	-0.58	1.38	0.1	0.08	10
1200332	Persistently_uninfected	Persistently_uninfected	0.129418	Female	8.40822	Yes	19.5902	No diabetes	Never smoked	Same room	1	1100760	62.8575	Female	1+	No	50	East-Asian (Beijing)	12.7	38	6600	312000	3.32	2.78	0.3	0.04	0	2.56	0.05	0	10
1200333	Persistently_uninfected	Persistently_uninfected	0.122026	Female	56.0164	Yes	25.3462	Diabetes	Never smoked	Different room	0	1100760	62.8575	Female	1+	No	50	East-Asian (Beijing)	13.7	40	7200	215000	2.97	3.25	0.59	0.26	-0.1	10	0.21	-0.07	10
1200336	Persistently_uninfected	Persistently_uninfected	0.15439	Male	18.8137	Yes	18.3287	No diabetes	Current smoker	Different room	4	1101028	32.8466	Female	1+	No	25	Euro-American (mainly T)	15.4	46	4700	236000	1.88	2.21	0.47	0.07	0.02	0.51	0.08	0.12	8.22
1200337	Persistently_uninfected	Persistently_uninfected	0.15439	Male	7.88219	Yes	15.4578	No diabetes	Never smoked	Different room	4	1101028	32.8466	Female	1+	No	25	Euro-American (mainly T)	14.4	42	10400	419000	5.1	3.87	0.63	0.05	-0.01	0.65	0.09	0.02	10
1200340	Persistently_uninfected	Persistently_uninfected	0.129418	Female	44.3836	Yes	22.0051	No diabetes	Quit >6 mo ago	Different room	1	1100760	62.8575	Female	1+	No	50	East-Asian (Beijing)	15.9	46	7300	261000	3.99	2.48	0.51	0.16	0.06	10	0.16	0.04	10
1200342	Persistently_uninfected	Persistently_uninfected	0.176564	Female	39.5178	NA	25.9448	No diabetes	Never smoked	Different room	1	1100764	62.3808	Female	2+	No	35	East-Asian (Beijing)	10.5	34	5100	287000	2.55	1.86	0.45	0.25	0.01	10	0.11	0.06	7.73
1200343	Uncertain	Converter	0.176564	Male	12.5699	Yes	17.0898	No diabetes	Never smoked	Different room	1	1100764	62.3808	Female	2+	No	35	East-Asian (Beijing)	16.1	46	8800	242000	3.61	4.14	0.71	0.41	0.2	3.7	0.3	1.98	4.15
1200353	Persistently_uninfected	Persistently_uninfected	0.247147	Female	36.1534	No	24.7934	No diabetes	Never smoked	Different room	12	1100767	62.9452	Female	Scanty	No	30	NA	13.1	37	6800	297000	3.5	2.78	0.26	0.85	-0.25	6.08	0.22	-0.1	10
1200354	Persistently_uninfected	Persistently_uninfected	0.219721	Female	10.2521	Yes	14.5953	No diabetes	Never smoked	Different room	10	1100767	62.9452	Female	Scanty	No	30	NA	12.8	38	7500	312000	3.65	3.02	0.35	0.17	0.02	10	0.07	0	10
1200355	Persistently_uninfected	Persistently_uninfected	0.173662	Female	5.22192	Yes	14.1233	No diabetes	Never smoked	Different room	6	1100767	62.9452	Female	Scanty	No	30	NA	12.2	36	7800	344000	3.36	3.43	0.62	0.08	0	10	0.06	0	10
1200357	Persistently_uninfected	Persistently_uninfected	0.247147	Female	25.1726	Yes	20.3603	No diabetes	Never smoked	Different room	12	1100767	62.9452	Female	Scanty	No	30	NA	14.5	42	6300	326000	3.85	1.95	0.44	0.08	0.02	5.9	0.06	0	4.96
1200359	Persistently_uninfected	Persistently_uninfected	0.195338	Female	9.69041	Yes	12.2827	No diabetes	Never smoked	Different room	8	1100767	62.9452	Female	Scanty	No	30	NA	12.8	39	8900	311000	5.08	3.2	0.53	0.26	0.05	6.83	0.14	0.01	10
1200360	Persistently_uninfected	Persistently_uninfected	0.247147	Male	5.77534	Yes	13.1619	No diabetes	Never smoked	Different room	12	1100767	62.9452	Female	Scanty	No	30	NA	10.9	33	10300	468000	6.49	3.19	0.52	0.2	-0.04	1.9	0.15	-0.04	8.39
1200362	Uncertain	Persistently_uninfected	0.137257	Male	47.4877	Yes	21.9076	No diabetes	Never smoked	Different room	2	1101074	34.189	Female	1+	No	90	East-Asian (Beijing)	14.7	45	7500	306000	4.18	2.19	0.48	0.17	0.29	5.88	0.05	0.11	10
1200365	Persistently_uninfected	Persistently_uninfected	0.129418	Male	33.1452	No	24.2792	No diabetes	Never smoked	Different room	1	1101074	34.189	Female	1+	No	90	East-Asian (Beijing)	14.5	45	6800	391000	4.44	1.43	0.73	0.09	0.01	4.02	0.05	0	2.78
1200368	Persistently_uninfected	Persistently_uninfected	0.129418	Male	31.6082	Yes	17.7461	No diabetes	Current smoker	Different room	1	1101074	34.189	Female	1+	No	90	East-Asian (Beijing)	16	48	14000	359000	8.27	4.44	0.62	0.07	0.07	9.93	0.13	-0.05	10
1200372	Persistently_uninfected	Persistently_uninfected	0.137257	Male	46.9096	Yes	18.2899	No diabetes	Current smoker	Different room	2	1100763	24.8247	Male	1+	No	30	East-Asian (Beijing)	13.9	41	5500	306000	2.82	2.13	0.27	0.54	-0.15	4.45	0.36	-0.03	10
1200388	Persistently_uninfected	Persistently_uninfected	0.265213	Male	12.0219	Yes	16.7884	No diabetes	Never smoked	Different room	5	1100838	53.874	Male	2+	Yes	30	NA	13.8	39	9300	346000	4.01	3.62	0.72	0.07	0	2.74	0.16	-0.04	10
1200390	Uncertain	Converter	0.458724	Female	31.5315	Yes	25.3936	No diabetes	Never smoked	Same room	10	1101077	38.7699	Male	3+	No	50	Euro-American (LAM)	13.4	39	8300	307000	5.31	2.54	0.37	0.29	-0.14	5.33	0.42	0.65	9.91
1200395	Persistently_uninfected	Persistently_uninfected	0.235782	Male	12.2685	No	16.2355	No diabetes	Never smoked	Different room	3	1101080	20.7644	Female	2+	Yes	20	Euro-American (X-type)	12.7	37	9800	330000	5.01	3.53	0.43	0.13	-0.03	3.02	0.09	0	10
1200407	Persistently_uninfected	Persistently_uninfected	0.209617	Male	47.0795	Yes	26.928	No diabetes	Current smoker	Different room	1	1100773	20.1342	Female	2+	Yes	65	Euro-American (mainly T)	14.7	43	5900	365000	3.8	1.27	0.59	0.07	0.01	6.91	0.24	0.01	1.58
1200409	Converter	Converter	0.209617	Female	10.6466	Yes	14.9653	No diabetes	Never smoked	Different room	1	1100773	20.1342	Female	2+	Yes	65	Euro-American (mainly T)	13.7	38	8600	378000	3.68	4.24	0.35	1.02	0.1	3.36	0.75	0.96	2.4
1200411	Converter	Converter	0.458724	Male	19.8822	Yes	19.8141	No diabetes	Never smoked	Different room	10	1101089	25.2466	Female	3+	No	20	Euro-American	16.3	46	7600	321000	4.86	2.13	0.53	0.08	0.05	0.83	0.08	1.5	10
1200412	Uncertain	Converter	0.515984	Female	59.7562	Yes	29.7091	No diabetes	Never smoked	Different room	12	1100774	24.4712	Female	3+	No	100	Euro-American (X-type)	14.2	43	7100	146000	4.37	2.43	0.07	0.23	-0.09	0.68	0.08	0.42	3.57
1200413	Persistently_uninfected	Persistently_uninfected	0.458724	Male	28.5096	Yes	22.3453	No diabetes	Never smoked	Different room	10	1100774	24.4712	Female	3+	No	100	Euro-American (X-type)	15.8	46	4800	262000	2.56	1.75	0.34	0.08	0.07	2.64	0.05	0.08	9.86
1200414	Persistently_uninfected	Persistently_uninfected	0.270193	Female	10.7863	Yes	11.3453	No diabetes	Never smoked	Different room	1	1100774	24.4712	Female	3+	No	100	Euro-American (X-type)	14.3	42	9600	342000	5.86	2.68	0.58	0.13	0	2.58	0.07	0.01	10
1200416	Persistently_uninfected	Persistently_uninfected	0.337182	Female	10.1425	Yes	16.0575	No diabetes	Never smoked	Different room	12	1101088	32.7616	Male	2+	No	15	Euro-American (LAM)	13.7	40	13900	389000	9.39	3.4	0.75	0.09	0.02	8.94	0.06	0.02	5.88
1200418	Persistently_uninfected	Persistently_uninfected	0.299765	Male	10.3671	Yes	22.1527	No diabetes	Never smoked	Different room	10	1101304	31.4822	Male	2+	No	25	Euro-American (X-type)	15.2	43	12100	350000	7	2.88	0.97	0.12	0.02	2.34	0.06	0	6.81
1200419	Persistently_uninfected	Persistently_uninfected	0.299765	Female	35.6521	No	22.7928	No diabetes	Never smoked	Different room	10	1101304	31.4822	Male	2+	No	25	Euro-American (X-type)	14.7	42	7300	287000	4.89	1.76	0.45	0.18	0	6.37	0.29	0.07	10
1200420	Persistently_uninfected	Persistently_uninfected	0.299765	Female	14.4164	Yes	16.4905	No diabetes	Never smoked	Different room	10	1101304	31.4822	Male	2+	No	25	Euro-American (X-type)	12.2	37	6500	399000	3.7	2.28	0.39	0.13	-0.01	1.11	0.06	0.06	2.11
1200429	Uncertain	Persistently_uninfected	0.302452	Male	28.3616	Yes	23.1755	No diabetes	Current smoker	Different room	0	1101084	35.7671	Male	3+	Yes	100	East-Asian (Beijing)	16.8	48	7100	313000	3.39	2.99	0.41	0.13	0.18	7.23	0.23	0.05	10
1200431	Persistently_uninfected	Persistently_uninfected	0.299765	Male	67.263	Yes	27.4498	Prediabetes	Current smoker	Different room	10	1101304	31.4822	Male	2+	No	25	Euro-American (X-type)	16.5	48	5700	224000	3.42	1.42	0.46	0.1	0.04	1.09	0.11	0.03	10
1200433	Converter	Converter	0.299765	Female	33.5589	No	22.9071	No diabetes	Never smoked	Different room	10	1101304	31.4822	Male	2+	No	25	Euro-American (X-type)	14.8	43	6200	259000	2.63	2.72	0.45	0.15	-0.09	1.03	0.19	1.97	10
1200437	Uncertain	Persistently_uninfected	0.299765	Male	12.1452	Yes	15.3846	Prediabetes	Never smoked	Different room	10	1101304	31.4822	Male	2+	No	25	Euro-American (X-type)	13	38	8200	265000	4.92	2.21	0.58	0.07	0.13	6.38	0.09	0.3	10
1200440	Persistently_uninfected	Persistently_uninfected	0.299765	Male	7.72055	Yes	15.8521	No diabetes	Never smoked	Different room	10	1101304	31.4822	Male	2+	No	25	Euro-American (X-type)	13.2	37	10400	435000	5.6	3.75	0.7	0.05	-0.01	0.62	0.08	0.01	10
1200446	Uncertain	Converter	0.2665	Female	22.7452	Yes	24.1787	No diabetes	Current smoker	Different room	8	1101304	31.4822	Male	2+	No	25	Euro-American (X-type)	15.7	48	5900	246000	4.04	1.38	0.38	0.1	0.25	5.06	0.06	0.52	10
1200451	Persistently_uninfected	Persistently_uninfected	0.260853	Male	46.8082	Yes	19.7335	No diabetes	Current smoker	Same room	10	1101303	47.3945	Female	1+	Yes	70	Euro-American (mainly T)	15.3	44	5800	205000	3.944	1.392	0.348	0.22	-0.04	3.11	0.22	-0.02	10
1200455	Persistently_uninfected	Persistently_uninfected	0.260853	Male	5.24658	Yes	13.6169	No diabetes	Never smoked	Different room	10	1101301	62.1644	Female	Scanty	Yes	30	Euro-American (LAM)	11.2	33	7900	313000	3.476	3.318	0.476	0.08	0.02	0.64	0.04	0.1	3.18
1200457	Persistently_uninfected	Persistently_uninfected	0.299765	Male	60.537	Yes	21.2306	Diabetes	Never smoked	Different room	10	1101321	55.4055	Female	2+	No	50	Euro-American (X-type)	12.5	39	9000	236000	6.84	1.44	0.63	0.04	0.03	5.65	0.04	0.13	5.13
1200459	Persistently_uninfected	Persistently_uninfected	0.210634	Male	21.4027	No	27.3205	No diabetes	Current smoker	Same room	4	1101321	55.4055	Female	2+	No	50	Euro-American (X-type)	19	52	13200	292000	8.844	3.3	0.924	0.05	0	1.23	0.04	-0.01	9.08
1200460	Uncertain	Converter	0.260853	Female	9.2274	Yes	15.7475	No diabetes	Never smoked	Same room	10	1101313	38.9507	Male	1+	Yes	30	Indo-Oceanic	11.5	36	8000	422000	4.24	2.88	0.48	0.1	0.29	0.55	0.11	0.98	10
1200461	Persistently_uninfected	Persistently_uninfected	0.612576	Male	43.0575	Yes	21.8529	No diabetes	Quit >6 mo ago	Same room	12	1101317	33.1205	Female	3+	Yes	55	Euro-American (X-type)	14.7	43	6200	381000	4.31	1.31	0.38	0.04	0.1	1.61	0.09	0	10
1200467	Persistently_uninfected	Persistently_uninfected	0.340204	Female	16.1507	Yes	19.4135	No diabetes	Never smoked	Different room	2	1101317	33.1205	Female	3+	Yes	55	Euro-American (X-type)	13.4	41	8400	374000	4.19	3.41	0.44	0.13	0.06	5.37	0.14	-0.01	10
1200469	Uncertain	Converter	0.198603	Male	29.4137	Yes	20.4688	No diabetes	Current smoker	Different room	3	1101316	37.1397	Female	2+	No	60	East-Asian (Beijing)	14	41	11000	495000	5.97	3.84	0.95	0.04	0.28	4.33	0.18	1.11	7.52
1200472	Converter	Converter	0.144869	Female	9.70411	Yes	15.5727	No diabetes	Never smoked	Different room	0	1101323	35.0986	Male	1+	Yes	100	Euro-American (X-type)	14.2	41	7000	282000	3.22	1.82	0.42	0.14	0.07	4.71	0.43	0.85	6.67
1200473	Persistently_uninfected	Persistently_uninfected	0.320773	Female	33.0027	No	19.3515	No diabetes	Never smoked	Different room	1	1101319	60.1616	Female	3+	Yes	60	Euro-American (X-type)	11.4	35	5300	284000	3.34	1.59	0.26	0.07	0	2.46	0.26	-0.02	0.63
1200477	Uncertain	Converter	0.173662	Male	31.6795	No	22.112	No diabetes	Current smoker	Same room	6	1101322	30.8055	Female	1+	No	50	East-Asian (Beijing)	15.1	46	8100	283000	3.47	3.59	0.55	0.04	0.21	9.82	0.05	1.53	10
1200481	Persistently_uninfected	Persistently_uninfected	0.129418	Female	20.1397	No	16.5598	No diabetes	Never smoked	Different room	1	1101322	30.8055	Female	1+	No	50	East-Asian (Beijing)	13.4	40	5500	288000	2.53	1.98	0.42	0.44	-0.05	10	0.43	0.05	10
1200483	Persistently_uninfected	Persistently_uninfected	0.129418	Male	60.0219	Yes	23.3772	No diabetes	Current smoker	Different room	1	1101322	30.8055	Female	1+	No	50	East-Asian (Beijing)	13.2	41	7000	290000	3.64	2.24	0.68	0.13	0.02	10	0.15	0	10
1200486	Persistently_uninfected	Persistently_uninfected	0.166479	Male	47.7836	Yes	19.5776	No diabetes	Current smoker	Different room	0	1101329	20.2548	Male	2+	No	25	East-Asian (Beijing)	14.4	43	7600	272000	5.17	1.74	0.61	0.04	0	10	0.15	-0.05	2.93
1200487	Uncertain	Converter	0.15439	Male	46.2027	No	30.9441	Diabetes	Quit >6 mo ago	Different room	4	1101324	57.0658	Male	1+	No	50	Euro-American (X-type)	13.9	40	7000	208000	5.18	1.33	0.42	0.05	0.32	10	0.15	0.47	9.57
1200488	Uncertain	Converter	0.195338	Female	36.611	No	38.8141	No diabetes	Never smoked	Different room	8	1101324	57.0658	Male	1+	No	50	Euro-American (X-type)	15	44	7900	352000	5.05	2.29	0.32	0.03	0.21	10	0.06	0.47	4.12
1200497	Converter	Converter	0.303919	Female	11.4137	No	18.8691	No diabetes	Never smoked	Different room	3	1100786	50.8055	Male	3+	No	75	Indo-Oceanic	15	44	6400	275000	3.42	2.3	0.51	0.02	0.04	10	0.13	5.7	3.01
1200498	Converter	Converter	0.303919	Male	9.3726	No	16.4583	No diabetes	Never smoked	Different room	3	1100786	50.8055	Male	3+	No	75	Indo-Oceanic	13.9	41	8500	353000	4.91	2.72	0.66	0.03	0	10	0.19	6.56	10
1200512	Persistently_uninfected	Persistently_uninfected	0.360813	Female	13.1644	Yes	20.3603	No diabetes	Never smoked	Different room	3	1101340	49.8137	Female	3+	Yes	50	Euro-American (X-type)	12.7	38	8300	251000	5.55	2.02	0.62	0.32	-0.01	10	0.1	0	5.18
1200519	Uncertain	Persistently_uninfected	0.320773	Male	35.2712	Yes	19.3459	No diabetes	Current smoker	Different room	1	1101340	49.8137	Female	3+	Yes	50	Euro-American (X-type)	15.9	46	7800	312000	4.2	2.87	0.55	0.08	0.27	10	0.06	0.11	6.98
1200520	Persistently_uninfected	Persistently_uninfected	0.320773	Male	10.5041	Yes	22.2175	No diabetes	Never smoked	Different room	1	1101340	49.8137	Female	3+	Yes	50	Euro-American (X-type)	14.2	41	8200	351000	4.67	2.71	0.49	0.2	-0.02	10	0.13	-0.02	2.51
1200521	Uncertain	Persistently_uninfected	0.320773	Female	9.75068	Yes	14.9793	No diabetes	Never smoked	Different room	1	1101340	49.8137	Female	3+	Yes	50	Euro-American (X-type)	12.5	37	9400	334000	5.17	3.38	0.66	0.16	-0.01	10	0.13	0.3	10
1200524	Persistently_uninfected	Persistently_uninfected	0.270193	Male	11.8548	Yes	15.3547	No diabetes	Never smoked	Different room	1	1101344	34.8	Female	3+	No	25	Euro-American (X-type)	13.8	41	6300	284000	2.73	2.93	0.22	0.15	0.01	10	0.1	0.03	10
1200525	Persistently_uninfected	Persistently_uninfected	0.222315	Female	49.7123	Yes	26.7419	No diabetes	Current smoker	Same room	2	1101346	53.5479	Male	2+	Yes	50	East-Asian (Beijing)	12.1	37	5100	222000	3.06	1.7	0.27	0.13	-0.05	10	0.09	-0.01	3.44
1200532	Uncertain	Persistently_uninfected	0.219721	Female	47.5233	Yes	26.1178	No diabetes	Never smoked	Same room	10	1100797	54.9205	Male	Scanty	No	25	Indo-Oceanic	12.5	37	5500	298000	2.09	2.97	0.33	0.07	0.26	10	0.06	0.3	7.81
1200533	Persistently_uninfected	Persistently_uninfected	0.303919	Male	42.9726	Yes	19.5602	No diabetes	Never smoked	Same room	3	1101367	40.5808	Female	3+	No	15	Euro-American	12.9	39	8500	287000	5.02	2.72	0.43	0.07	-0.01	8.95	0.07	-0.01	10
1200536	Converter	Converter	0.544598	Female	27.1397	Yes	30.2601	No diabetes	Current smoker	Different room	10	1101359	48.3644	Female	3+	Yes	20	East-Asian (Beijing)	13.9	42	8700	456000	5.48	2.61	0.44	0.12	0	2.56	0.09	1.47	1.52
1200538	Converter	Converter	0.430435	Male	14.863	Yes	23.7032	No diabetes	Never smoked	Different room	6	1101359	48.3644	Female	3+	Yes	20	East-Asian (Beijing)	15.5	46	9100	128000	5.1	2.82	0.36	0.09	-0.03	10	0.21	4.03	0.4
1200542	Persistently_uninfected	Persistently_uninfected	0.360813	Female	64.3151	Yes	31.4231	No diabetes	Never smoked	Different room	3	1101382	35.7945	Male	3+	Yes	35	Indo-Oceanic	14.7	45	8200	399000	4.98	2.66	0.32	0.18	-0.1	10	0.08	0.05	4.72
1200550	Uncertain	Persistently_uninfected	0.176564	Female	38.4767	No	41.3945	Prediabetes	Never smoked	Different room	1	1101556	41.4767	Male	2+	No	75	East-Asian (Beijing)	14.9	45	13700	427000	10.59	2.28	0.49	0.17	0.14	5.3	0.13	0.15	1.38
1200555	Uncertain	Persistently_uninfected	0.260853	Female	24.9452	No	16.9082	No diabetes	Never smoked	Different room	10	1101557	57.7973	Male	Scanty	Yes	25	Euro-American (mainly T)	11.9	37	8200	256000	6.51	1.47	0.06	0.24	-0.05	1.01	0.42	0.17	1.88
1200556	Persistently_uninfected	Persistently_uninfected	0.194395	Female	12.8164	Yes	18.2669	No diabetes	Never smoked	Same room	5	1101557	57.7973	Male	Scanty	Yes	25	Euro-American (mainly T)	14.2	42	3700	228000	1.56	1.79	0.23	0.09	-0.03	10	0.1	0.01	4.15
1200557	Persistently_uninfected	Persistently_uninfected	0.194395	Female	12.0904	Yes	16.9428	No diabetes	Never smoked	Same room	5	1101557	57.7973	Male	Scanty	Yes	25	Euro-American (mainly T)	13.5	40	7200	344000	2.97	3.3	0.37	0.14	-0.08	10	0.17	-0.03	1.23
1200559	Persistently_uninfected	Persistently_uninfected	0.219721	Female	53.937	Yes	28.1364	Diabetes	Never smoked	Different room	10	1101588	22.4795	Male	1+	No	60	East-Asian (Beijing)	11.8	37	4800	316000	2.78	1.74	0.18	0.22	-0.04	10	0.34	-0.11	4.32
1200565	Uncertain	Persistently_uninfected	0.195338	Male	29.1863	Yes	18.6721	No diabetes	Current smoker	Same room	8	1101561	24.8082	Female	1+	No	10	East-Asian (Beijing)	15.2	44	6900	178000	3.19	2.89	0.41	0.06	0.23	10	0.13	0.03	1.17
1200566	Uncertain	Persistently_uninfected	0.219721	Female	8.38082	Yes	14.6262	No diabetes	Never smoked	Same room	10	1101600	41.6877	Female	Scanty	No	5	Euro-American (LAM)	12.2	36	5000	354000	1.53	3.18	0.15	0.05	0.01	10	0.07	0.22	2.88
1200587	Uncertain	Persistently_uninfected	0.209617	Female	45.7589	Yes	30.6302	No diabetes	Never smoked	Different room	1	1101610	35.6	Male	2+	Yes	75	East-Asian (Beijing)	13.1	40	10900	570000	8.12	1.9	0.59	0.06	0.18	2.38	0.1	0.12	2.18
1200599	Uncertain	Persistently_uninfected	0.183292	Female	60.6575	Yes	21.7996	No diabetes	Current smoker	Different room	4	1101628	24.1288	Male	1+	Yes	25	Euro-American (mainly T)	12.9	38	4900	236000	2.4	2.08	0.15	0.17	0	10	0.12	0.31	5.04
1200601	Persistently_uninfected	Persistently_uninfected	0.183292	Female	12.8082	Yes	17.4986	No diabetes	Never smoked	Different room	4	1101628	24.1288	Male	1+	Yes	25	Euro-American (mainly T)	13.6	40	5300	234000	2.77	2.02	0.28	0.06	0	8.91	0.16	0.01	2.61
1200602	Persistently_uninfected	Persistently_uninfected	0.183292	Male	10.9507	Yes	15.4904	No diabetes	Never smoked	Same room	4	1101628	24.1288	Male	1+	Yes	25	Euro-American (mainly T)	12.4	38	7600	317000	3.57	3.18	0.31	0.4	-0.02	8.2	0.43	-0.08	2.42
1200605	Uncertain	Converter	0.153645	Male	14.2164	Yes	18.4022	No diabetes	Current smoker	Different room	1	1101652	22.7014	Male	Scanty	Yes	20	East-Asian (Beijing)	16.2	47	6400	358000	4.16	1.86	0.19	0.04	0.21	10	0.1	0.4	5.34
1200607	Converter	Converter	0.320773	Female	22.4055	Yes	17.2965	No diabetes	Never smoked	Different room	1	1101641	54.6986	Male	3+	Yes	25	East-Asian (Beijing)	13.9	41	5800	285000	2.784	2.668	0.232	0.05	0.08	10	0.08	2.43	1.54
1200611	Uncertain	Converter	0.320773	Female	38.937	Yes	28.6924	Prediabetes	Never smoked	Different room	1	1101669	18.3342	Male	3+	Yes	50	Euro-American (X-type)	15.3	46	11300	402000	7.05	3.54	0.39	1.13	-0.02	8.77	0.1	0.61	0.2
1200612	Persistently_uninfected	Persistently_uninfected	0.40585	Female	14.6548	Yes	17.0349	No diabetes	Never smoked	Different room	5	1101669	18.3342	Male	3+	Yes	50	Euro-American (X-type)	13.9	43	9500	316000	5.6	3.32	0.29	0.27	0.1	9.93	0.16	-0.01	6.12
1200617	Persistently_uninfected	Persistently_uninfected	0.281279	Female	21.937	Yes	28.4	No diabetes	Never smoked	Different room	6	1101697	48.5753	Female	2+	Yes	80	East-Asian (Beijing)	12.8	40	7400	403000	4.66	1.99	0.44	0.23	-0.04	7.94	0.51	-0.15	0.55
1200618	Uncertain	Persistently_uninfected	0.400303	Female	18.5342	Yes	15.1556	No diabetes	Never smoked	Same room	12	1101697	48.5753	Female	2+	Yes	80	East-Asian (Beijing)	12.6	37	9300	291000	6.51	2.41	0.27	0.03	0.01	9.75	0.05	0.16	4.41
1200621	Persistently_uninfected	Persistently_uninfected	0.195338	Male	32.2521	Yes	21.6389	No diabetes	Current smoker	Different room	8	1101663	61.0027	Male	1+	No	35	East-Asian (non-Beijing)	15.4	45	5900	195000	3.48	2	0.29	0.06	0	6.16	0.07	-0.01	1.87
1200623	Uncertain	Converter	0.281279	Male	20.7425	Yes	18.5918	No diabetes	Current smoker	Different room	6	1101661	50.8767	Female	2+	Yes	80	East-Asian (Beijing)	15.7	47	4900	188000	2.49	2.06	0.15	3.01	-2.7	7.19	0.2	0.58	2.07
1200624	Persistently_uninfected	Persistently_uninfected	0.316389	Male	12.0493	No	26.4479	No diabetes	Never smoked	Same room	8	1101697	48.5753	Female	2+	Yes	80	East-Asian (Beijing)	13.7	42	8200	434000	4.18	3.28	0.41	0.07	0.01	5.61	0.09	-0.02	3.52
1200626	Persistently_uninfected	Persistently_uninfected	0.145572	Male	29.6329	No	20.3516	No diabetes	Never smoked	Different room	3	1101663	61.0027	Male	1+	No	35	East-Asian (non-Beijing)	13.1	39	5800	301000	3.25	2.33	0.15	0.33	-0.17	5.38	0.92	-0.39	6.43
1200632	Persistently_uninfected	Persistently_uninfected	0.15439	Female	37.9205	Yes	26.4218	No diabetes	Never smoked	Different room	4	1101666	73.263	Female	1+	No	50	Euro-American (X-type)	13.6	42	10500	385000	6.51	2.53	0.52	0.91	-0.34	2.1	0.13	0.02	1.34
1200633	Persistently_uninfected	Persistently_uninfected	0.15439	Female	11.6685	Yes	22.279	No diabetes	Never smoked	Different room	4	1101666	73.263	Female	1+	No	50	Euro-American (X-type)	13.5	40	7000	285000	3.08	3.3	0.42	0.17	-0.03	3.9	0.14	-0.05	0.5
1200638	Converter	Converter	0.320773	Female	79.9699	No	22.7368	No diabetes	Current smoker	Different room	1	1101679	23.7068	Male	3+	Yes	25	Euro-American (mainly T)	13.3	40	8800	234000	4.84	3.43	0.35	2.07	-1	7.24	0.14	1.71	0.18
1200642	Persistently_uninfected	Persistently_uninfected	0.129418	Female	44.7918	Yes	26.1011	Prediabetes	Never smoked	Different room	1	1101666	73.263	Female	1+	No	50	Euro-American (X-type)	13.3	39	6400	299000	3.65	2.3	0.26	0.14	-0.02	10	0.19	0.08	1.42
1200645	Persistently_uninfected	Persistently_uninfected	0.430435	Female	29.7644	No	26.7018	No diabetes	Never smoked	Different room	6	1101734	20.0356	Female	3+	Yes	75	Euro-American (LAM)	15	45	7700	338000	3.64	2.93	0.63	0.46	0	8.68	0.34	0	1.13
1200661	Uncertain	Converter	0.265213	Male	54.7233	Yes	25.2691	No diabetes	Current smoker	Same room	5	1101697	48.5753	Female	2+	Yes	80	East-Asian (Beijing)	15.6	46	7100	363000	3.91	2.91	0.24	0.28	0.33	3.48	0.39	1.14	0.59
1200662	Uncertain	Persistently_uninfected	0.222315	Male	30.7644	Yes	23.1864	No diabetes	Current smoker	Different room	2	1101697	48.5753	Female	2+	Yes	80	East-Asian (Beijing)	16.4	50	5700	270000	3.021	2.28	0.23	0.12	0.16	4.34	0.24	0.31	4.14
1200663	Persistently_uninfected	Persistently_uninfected	0.340204	Female	47.8932	Yes	27.5865	No diabetes	Never smoked	Different room	2	1101688	28.0822	Male	3+	Yes	30	Euro-American	10.4	34	5100	362000	3.16	1.43	0.2	0.07	0.02	0.5	0.11	-0.02	0.55
1200666	Uncertain	Converter	0.430435	Female	20.0438	Yes	21.9683	No diabetes	Never smoked	Different room	6	1101688	28.0822	Male	3+	Yes	30	Euro-American	14.5	43	15600	422000	9.43	5.16	0.74	0.22	-0.02	10	0.16	0.53	4.1
1200677	Persistently_uninfected	Persistently_uninfected	0.265213	Female	69.8192	Yes	29.1428	No diabetes	Never smoked	Different room	5	1101732	20.7863	Female	2+	Yes	50	Euro-American	14.1	41	6000	203000	3.96	1.62	0.24	0.17	0	6.16	0.45	-0.14	10
1200681	Uncertain	Converter	0.265213	Male	19.9945	No	21.2654	No diabetes	Current smoker	Different room	5	1101732	20.7863	Female	2+	Yes	50	Euro-American	16.3	45	5700	284000	2.78	2.42	0.22	0.14	0.32	10	0.14	0.51	1.6
1200682	Persistently_uninfected	Persistently_uninfected	0.265213	Female	15.7425	Yes	19.905	No diabetes	Never smoked	Different room	5	1101732	20.7863	Female	2+	Yes	50	Euro-American	14.4	41	6700	306000	3.74	2.63	0.19	0.06	-0.01	1.93	0.06	0.02	1.14
1200684	Uncertain	Persistently_uninfected	0.265213	Female	30.0438	Yes	29.7355	No diabetes	Never smoked	Different room	5	1101732	20.7863	Female	2+	Yes	50	Euro-American	14.4	42	9300	309000	5.39	3.07	0.28	0.07	0.02	10	0.1	0.24	1.34
1200685	Uncertain	Converter	0.250065	Male	35.1205	Yes	30.1928	Prediabetes	Never smoked	Different room	4	1101732	20.7863	Female	2+	Yes	50	Euro-American	15.2	46	7200	236000	4.03	2.59	0.36	0.27	0.29	10	0.23	0.35	3.57
1200689	Uncertain	Persistently_uninfected	0.173662	Male	23.2959	Yes	20.7031	No diabetes	Current smoker	Same room	6	1101714	52.7644	Male	Scanty	No	85	NA	14.9	44	5900	217000	2.24	3.36	0.12	0.6	-0.28	10	0.39	0.16	2.81
1200690	Persistently_uninfected	Persistently_uninfected	0.129418	Female	22.6575	Yes	16.8475	No diabetes	Never smoked	Different room	1	1101714	52.7644	Male	Scanty	No	85	NA	13.3	38	9200	318000	6.28	2.33	0.29	0.16	0	10	0.08	0.02	1.74
1200691	Uncertain	Converter	0.430435	Male	16.7808	Yes	17.0657	No diabetes	Current smoker	Different room	6	1101748	51.0658	Female	3+	Yes	15	Euro-American (H37Rv-like)	15.5	44	6800	266000	3.33	2.65	0.48	0.07	0.09	10	0.09	0.36	10
1200697	Converter	Converter	0.270193	Female	43.0822	No	27.396	No diabetes	Never smoked	Different room	1	1101775	21.2027	Female	3+	No	50	East-Asian (Beijing)	14.5	42	8800	412000	4.51	3.78	0.02	0.33	0.02	10	0.53	10	0.12
1200701	Uncertain	Persistently_uninfected	0.231906	Male	58.2356	Yes	25.3679	No diabetes	Never smoked	Same room	8	1101770	50.9534	Female	1+	Yes	50	Euro-American (X-type)	16.7	46	6300	221000	3.14	2.41	0.3	0.14	0.27	10	0.06	0.18	2.51
1200704	Persistently_uninfected	Persistently_uninfected	0.15439	Female	56.5644	Yes	25.9151	Prediabetes	Never smoked	Different room	4	1101787	18.4521	Male	1+	No	10	Euro-American (H37Rv-like)	12.4	39	6500	283000	3.23	2.82	0.38	0.34	0.08	10	0.27	-0.03	3.8
1200705	Persistently_uninfected	Persistently_uninfected	0.122026	Male	36.4329	Yes	29.075	No diabetes	Current smoker	Different room	0	1101787	18.4521	Male	1+	No	10	Euro-American (H37Rv-like)	13.6	43	7700	188000	4.05	3.21	0.17	0.25	-0.1	10	0.55	-0.08	10
1200707	Persistently_uninfected	Persistently_uninfected	0.137257	Female	35.074	Yes	29.0121	No diabetes	Never smoked	Same room	2	1101767	47.8055	Male	1+	No	10	Euro-American (X-type)	12.7	38	5300	308000	3.67	1.33	0.17	0.13	-0.05	1.22	0.13	0	0.82
1200709	Persistently_uninfected	Persistently_uninfected	NA	Female	33.8658	Yes	27.938	No diabetes	Never smoked	Different room	6	1101812	45.863	Female	Scanty	NA	NA	Euro-American	12.8	38	9800	366000	6.1	3.17	0.2	0.18	0.04	2.61	0.14	0.08	0.58
1200710	Persistently_uninfected	Persistently_uninfected	NA	Female	18.9342	Yes	19.4028	No diabetes	Never smoked	Different room	6	1101812	45.863	Female	Scanty	NA	NA	Euro-American	13.3	39	5700	306000	2.89	2.47	0.17	0.22	0.09	2.28	0.12	-0.03	10
1200711	Persistently_uninfected	Persistently_uninfected	NA	Female	15.526	Yes	24.3069	No diabetes	Never smoked	Different room	7	1101812	45.863	Female	Scanty	NA	NA	Euro-American	13.2	40	7800	326000	4.18	2.88	0.43	0.28	0.01	1.67	0.19	-0.09	10
1200714	Persistently_uninfected	Persistently_uninfected	NA	Female	21.2959	Yes	28.7829	No diabetes	Never smoked	Different room	3	1101812	45.863	Female	Scanty	NA	NA	Euro-American	12.1	36	11200	344000	8.46	1.89	0.63	0.2	0.06	1.22	0.09	-0.05	10
1200715	Persistently_uninfected	Persistently_uninfected	NA	Male	29.0055	Yes	29.7521	No diabetes	Current smoker	Different room	1	1101812	45.863	Female	Scanty	NA	NA	Euro-American	18.2	52	10300	249000	6.34	3.29	0.32	0.08	0	6.91	0.12	0.01	0.95
1200716	Persistently_uninfected	Persistently_uninfected	NA	Male	8.08493	Yes	16.6655	No diabetes	Never smoked	Different room	4	1101812	45.863	Female	Scanty	NA	NA	Euro-American	13.4	38	5700	348000	3.39	1.61	0.31	0.09	0	4.29	0.16	0.02	6.12
1200717	Uncertain	Persistently_uninfected	0.458724	Female	45.1342	No	23.8147	Prediabetes	Never smoked	Same room	10	1101824	51.9041	Male	3+	No	40	Euro-American	13.2	40	5800	219000	3.72	1.62	0.23	0.11	0.17	1.17	0.15	0.18	1.41
1200718	Uncertain	Persistently_uninfected	0.28656	Female	12.9233	No	14.1564	No diabetes	Never smoked	Different room	2	1101824	51.9041	Male	3+	No	40	Euro-American	12.1	37	5200	296000	2.03	2.54	0.21	0.25	0.27	3.47	0.36	0.15	1.65
1200721	Uncertain	Converter	0.194395	Female	52.2795	Yes	26	No diabetes	Current smoker	Different room	5	1101829	44.6685	Female	1+	Yes	55	Euro-American (LAM)	14.7	43	5300	246000	2.59	2.38	0.13	0.12	0.19	2.72	0.17	0.61	2.36
1200722	Persistently_uninfected	Persistently_uninfected	0.153645	Female	26.4548	Yes	20.8467	No diabetes	Never smoked	Different room	1	1101829	44.6685	Female	1+	Yes	55	Euro-American (LAM)	13.5	40	5900	255000	3.72	1.92	0.13	0.12	0.03	1.12	0.13	0	0.87
1200723	Uncertain	Persistently_uninfected	0.153645	Male	16.0932	Yes	18.3203	No diabetes	Never smoked	Different room	1	1101829	44.6685	Female	1+	Yes	55	Euro-American (LAM)	14.9	46	5000	299000	2.5	2.35	0.1	0.12	0.22	1.99	0.92	0.07	6.08
1200724	Persistently_uninfected	Persistently_uninfected	0.162952	Female	12.3479	Yes	18.3872	No diabetes	Never smoked	Same room	2	1101829	44.6685	Female	1+	Yes	55	Euro-American (LAM)	12	39	7300	354000	3.65	3.14	0.29	0.22	0.1	3.16	0.67	0.13	1.17
1200725	Persistently_uninfected	Persistently_uninfected	0.153645	Female	18.5671	Yes	20.2524	No diabetes	Never smoked	Different room	1	1101829	44.6685	Female	1+	Yes	55	Euro-American (LAM)	13.1	39	6400	375000	2.62	3.39	0.26	0.15	0.05	10	0.19	0.06	7.41
1200726	Persistently_uninfected	Persistently_uninfected	0.153645	Male	7.52055	Yes	22.816	No diabetes	Never smoked	Different room	1	1101829	44.6685	Female	1+	Yes	55	Euro-American (LAM)	13.2	38	8900	317000	4.09	3.92	0.46	0.09	-0.02	2.72	0.12	0.01	10
1200729	Persistently_uninfected	Persistently_uninfected	0.162952	Female	18.9342	Yes	19.1736	No diabetes	Never smoked	Different room	2	1101829	44.6685	Female	1+	Yes	55	Euro-American (LAM)	12.4	39	4600	265000	2.32	2.06	0.14	0.64	-0.3	4.65	0.36	-0.15	2.08
1200731	Uncertain	Converter	0.21866	Female	31.0411	Yes	23.1535	No diabetes	Never smoked	Different room	7	1101793	63.8356	Male	Scanty	Yes	10	East-Asian (Beijing)	13.7	40	5200	268000	2.57	2.3	0.31	0.79	0.1	2.56	0.29	0.57	10
1200745	Uncertain	Persistently_uninfected	0.222315	Male	20.1945	Yes	16.5452	No diabetes	Current smoker	Different room	2	1101854	48.5068	Female	2+	Yes	30	East-Asian (Beijing)	17.5	49	7000	299000	3.29	3.08	0.28	0.29	0.32	10	0.34	0.13	5.51
1200752	Uncertain	Persistently_uninfected	0.270193	Female	13.5123	Yes	20.2246	No diabetes	Never smoked	Different room	1	1101874	39.5342	Male	3+	No	75	Euro-American (X-type)	12.3	37	6400	302000	3.2	2.74	0.34	0.13	0.06	10	0.29	0.31	1.88
1200756	Persistently_uninfected	Persistently_uninfected	0.28656	Male	46.1233	Yes	20.1653	No diabetes	Never smoked	Same room	2	1101837	31.8904	Female	3+	No	35	East-Asian (Beijing)	14.5	43	6600	212000	3.85	2.39	0.16	0.1	0.02	10	0.14	0.09	2.26
1200757	Converter	Converter	0.458724	Male	10.926	Yes	17.0273	No diabetes	Never smoked	Same room	10	1101837	31.8904	Female	3+	No	35	East-Asian (Beijing)	14.3	41	6400	295000	2.89	3.05	0.19	0.24	0.06	0.97	0.2	0.8	10
1200763	Persistently_uninfected	Persistently_uninfected	0.340204	Female	30.8932	Yes	27.0602	No diabetes	Never smoked	Same room	2	1101889	36.8164	Male	3+	Yes	100	Euro-American (LAM)	11.9	36	9200	395000	5.92	2.75	0.31	0.08	0.03	1.63	0.36	-0.01	1.76
1200767	Uncertain	Persistently_uninfected	0.145572	Male	11.8822	Yes	18.7721	No diabetes	Never smoked	Same room	3	1101873	41.2685	Male	1+	No	40	Euro-American	15	42	6700	332000	2.56	2.79	0.38	0.07	0.17	10	0.07	0.08	0.67
1200773	Persistently_uninfected	Persistently_uninfected	0.320773	Male	32.1041	Yes	17.9371	No diabetes	Quit >6 mo ago	Different room	1	1101865	49.9096	Male	3+	Yes	30	East-Asian (Beijing)	15.7	44	8000	226000	4.48	2.87	0.26	0.07	0.09	10	5.22	0.13	1.36
1200777	Uncertain	Converter	0.129418	Female	39.0164	No	16.1254	No diabetes	Never smoked	Different room	1	1101891	29.3589	Female	1+	No	75	Euro-American (mainly T)	13.2	39	6500	273000	2.93	2.79	0.33	0.13	0.14	6.75	0.06	0.38	1.01
1200783	Persistently_uninfected	Persistently_uninfected	0.28656	Female	37.5863	Yes	18.1702	No diabetes	Current smoker	Different room	2	1101870	19.0219	Male	3+	No	25	Euro-American	12.7	39	6500	248000	3.54	2.41	0.37	0.31	0.03	10	0.06	0.11	2.53
1200785	Uncertain	Converter	0.322329	Female	14.5507	Yes	18.378	No diabetes	Never smoked	Different room	4	1101870	19.0219	Male	3+	No	25	Euro-American	13.9	42	9400	339000	6.35	2.57	0.37	0.09	0.32	2.32	0.08	0.99	0.46
1200789	Persistently_uninfected	Persistently_uninfected	0.341855	Male	8.7863	Yes	13.8194	No diabetes	Never smoked	Same room	5	1101870	19.0219	Male	3+	No	25	Euro-American	13.1	38	8900	384000	3.45	4.88	0.21	0.16	0.09	4.17	0.29	0.14	2.39
1200791	Persistently_uninfected	Persistently_uninfected	0.25476	Male	9.31233	Yes	16.262	No diabetes	Never smoked	Different room	0	1101870	19.0219	Male	3+	No	25	Euro-American	12.4	38	5800	235000	2.47	3.11	0.01	0.1	0.05	9.64	0.1	0.01	6.09
1200795	Persistently_uninfected	Persistently_uninfected	0.198603	Female	23.2192	Yes	21.2889	No diabetes	Never smoked	Different room	3	1101897	48.3342	Female	2+	No	30	East-Asian (non-Beijing)	14.5	42	9600	289000	5.28	2.88	0.77	0.18	0.11	7.44	0.19	0	10
1200797	Persistently_uninfected	Persistently_uninfected	0.198603	Male	16.5233	No	18.1061	No diabetes	Never smoked	Different room	3	1101897	48.3342	Female	2+	No	30	East-Asian (non-Beijing)	16	45	13200	295000	9.5	2.91	0.66	0.12	0.02	3.42	0.26	-0.07	10
1200802	Persistently_uninfected	Persistently_uninfected	0.270193	Male	11.7781	No	15.8402	No diabetes	Never smoked	Different room	1	1101882	47.3178	Male	3+	No	25	NA	13.4	38	14700	315000	10.44	3.38	0.44	0.17	-0.03	1.01	0.37	-0.14	1.23
1200817	Uncertain	Converter	0.340204	Female	68.1699	Yes	25.1846	Prediabetes	Never smoked	Different room	2	1101919	30.5233	Female	3+	Yes	15	East-Asian (Beijing)	13.2	40	10600	393000	5.04	4.24	0.75	0.17	0.11	8.56	0.17	0.48	10
1200819	Uncertain	Persistently_uninfected	0.320773	Female	13.3178	Yes	22.1161	No diabetes	Never smoked	Different room	1	1101919	30.5233	Female	3+	Yes	15	East-Asian (Beijing)	12.5	39	8800	371000	4.83	3.13	0.58	0.93	0.29	3.03	0.33	0.09	10
1200821	Uncertain	Persistently_uninfected	0.320773	Male	21.4795	No	18.4672	No diabetes	Current smoker	Different room	1	1101919	30.5233	Female	3+	Yes	15	East-Asian (Beijing)	15.7	46	7500	264000	4.16	2.96	0.06	0.71	0.19	5.02	0.68	-0.45	10
1200828	Persistently_uninfected	Persistently_uninfected	0.340204	Male	6.0411	Yes	16.5466	No diabetes	Never smoked	Different room	2	1101919	30.5233	Female	3+	Yes	15	East-Asian (Beijing)	13.4	38	7600	379000	3.82	3.18	0.4	0.11	0.02	0.93	0.13	0	10
1200833	Uncertain	Converter	0.38267	Male	19.1507	Yes	20.3244	No diabetes	Current smoker	Different room	4	1101902	35.8384	Female	3+	Yes	50	Euro-American (X-type)	16.8	50	9600	220000	5.78	3.28	0.22	0.12	0.26	5.75	0.15	0.42	9.32
1200836	Persistently_uninfected	Persistently_uninfected	0.166479	Female	38.8822	Yes	19.7333	No diabetes	Never smoked	Different room	0	1101909	36.4685	Male	2+	No	70	Euro-American	8.5	29	7600	327000	5.28	1.76	0.43	0.28	0.03	1.82	0.98	0.01	10
1200839	Uncertain	Converter	0.166479	Male	39.6082	No	22.3047	No diabetes	Current smoker	Different room	0	1101909	36.4685	Male	2+	No	70	Euro-American	16	46	7500	319000	4.8	2.24	0.38	0.09	0.1	1.16	0.08	0.42	10
1200847	Uncertain	Persistently_uninfected	NA	Male	23.2384	Yes	18.595	No diabetes	Never smoked	Different room	0	1101942	30.3123	Female	2+	NA	NA	Euro-American	15.2	45	9700	188000	5.3	3.84	0.31	0.27	0.22	10	0.15	-0.03	8.52
1200850	Persistently_uninfected	Persistently_uninfected	NA	Female	28.4192	Yes	16.0799	No diabetes	Current smoker	Same room	10	1101942	30.3123	Female	2+	NA	NA	Euro-American	16.3	47	7500	277000	4.96	2.05	0.37	0.09	-0.02	1.4	0.09	-0.02	1.4
1200865	Uncertain	Persistently_uninfected	0.21866	Male	61.8822	Yes	26.083	Prediabetes	Quit >6 mo ago	Different room	7	1101997	33.0466	Female	1+	Yes	60	Euro-American (X-type)	15.6	45	7700	224000	4.47	2.77	0.31	0.11	0.04	0.65	0.13	0.19	7.19
1200866	Converter	Converter	0.172823	Female	57.1589	No	33.8713	No diabetes	Never smoked	Different room	3	1101997	33.0466	Female	1+	Yes	60	Euro-American (X-type)	14.9	45	8500	259000	4.34	3.74	0.34	1.11	-0.18	1.34	0.66	1.72	7.1
1200867	Persistently_uninfected	Persistently_uninfected	0.172823	Female	22.9425	Yes	20.8528	No diabetes	Never smoked	Different room	3	1101997	33.0466	Female	1+	Yes	60	Euro-American (X-type)	13.9	41	5900	219000	2.54	3.12	0.12	0.32	-0.06	0.99	0.38	0.01	6.35
1200869	Persistently_uninfected	Persistently_uninfected	0.21866	Male	8.83836	Yes	18.7378	No diabetes	Never smoked	Same room	7	1101997	33.0466	Female	1+	Yes	60	Euro-American (X-type)	14.6	43	9500	418000	4.18	4.85	0.28	0.18	-0.07	1.5	0.15	0.08	10
1200870	Uncertain	Persistently_uninfected	0.210634	Female	34.9068	Yes	17.9626	No diabetes	Never smoked	Same room	4	1101918	34.8301	Male	2+	No	60	Euro-American	12.5	37	6200	220000	3.2	2.37	0.27	0.5	-0.17	1.65	0.1	0.34	9.49
1200873	Uncertain	Converter	0.458724	Male	45.4384	Yes	24.9403	Diabetes	Current smoker	Same room	10	1101984	38.4164	Female	3+	No	30	East-Asian (Beijing)	17.9	54	10900	245000	5.74	4.32	0.65	0.26	0.23	2.18	0.22	0.49	9.99
1200874	Persistently_uninfected	Persistently_uninfected	0.153645	Male	36.5507	Yes	31.3147	No diabetes	Current smoker	Same room	1	1101997	33.0466	Female	1+	Yes	60	Euro-American (X-type)	16.3	48	10900	345000	7.81	2.19	0.68	0.09	0	0.57	0.1	0.08	9.88
1200882	Uncertain	Persistently_uninfected	NA	Male	37.126	Yes	23.8803	No diabetes	Current smoker	Same room	3	1101979	30.3096	Female	Scanty	NA	NA	Euro-American (X-type)	15.4	45	6800	360000	2.96	3.39	0.28	0.14	0.25	3.45	0.16	0.18	9.46
1200886	Uncertain	Converter	0.360813	Female	17.3589	No	19.3438	No diabetes	Never smoked	Different room	3	1102122	38.4384	Female	3+	Yes	45	Euro-American (X-type)	13.2	40	5600	354000	2.49	2.56	0.09	0.26	0.15	5.12	0.4	10	7.96
1200887	Converter	Converter	0.360813	Female	12.0795	No	15.7159	No diabetes	Never smoked	Different room	3	1102122	38.4384	Female	3+	Yes	45	Euro-American (X-type)	11.3	35	7700	374000	2.56	4.45	0.33	0.31	-0.07	5.9	0.5	3.35	10
1200889	Persistently_uninfected	Persistently_uninfected	0.28656	Female	16.5397	No	22.8269	No diabetes	Never smoked	Different room	2	1101984	38.4164	Female	3+	No	30	East-Asian (Beijing)	13.2	40	5200	378000	2.84	1.93	0.29	0.07	0.02	1.74	0.09	-0.02	10
1200890	Persistently_uninfected	Persistently_uninfected	0.184181	Female	54.3425	Yes	30.913	Diabetes	Never smoked	Different room	7	1101982	59.7288	Male	1+	No	15	NA	13.5	40	11000	361000	7.79	2.79	0.38	0.1	0.08	1.68	0.39	0.03	6.61
1200891	Uncertain	Converter	0.184181	Male	19.5014	Yes	24.6914	No diabetes	Never smoked	Different room	7	1101982	59.7288	Male	1+	No	15	NA	14.7	43	9700	351000	5.95	3.38	0.26	0.38	0.24	5.74	0.4	0.48	8.65
1200893	Persistently_uninfected	Persistently_uninfected	0.176564	Male	56.3315	Yes	22.9178	No diabetes	Quit >6 mo ago	Different room	1	1101985	20.5178	Male	2+	No	50	East-Asian (Beijing)	18.8	59	8400	381000	6.21	1.6	0.38	0.3	-0.17	1.48	0.16	-0.01	10
1200896	Persistently_uninfected	Persistently_uninfected	0.176564	Male	18.6603	Yes	17.2516	No diabetes	Current smoker	Same room	1	1101985	20.5178	Male	2+	No	50	East-Asian (Beijing)	15.6	47	7800	258000	4.85	2.13	0.41	0.07	0.03	1.41	0.16	-0.07	10
1200897	Persistently_uninfected	Persistently_uninfected	0.176564	Female	52.1233	Yes	24.9896	No diabetes	Current smoker	Different room	1	1101985	20.5178	Male	2+	No	50	East-Asian (Beijing)	13.6	40	6400	255000	3.29	2.84	0	0.14	0.03	1.87	0.26	-0.05	9.2
1200898	Persistently_uninfected	Persistently_uninfected	0.176564	Male	15.9288	No	19.0311	No diabetes	Never smoked	Different room	1	1101985	20.5178	Male	2+	No	50	East-Asian (Beijing)	17.2	49	7700	283000	3.55	2.8	0.27	0.04	0.01	0.98	0.05	0.12	7.23
1200900	Persistently_uninfected	Persistently_uninfected	0.176564	Female	20.3616	Yes	29.6484	No diabetes	Never smoked	Different room	1	1101985	20.5178	Male	2+	No	50	East-Asian (Beijing)	14.1	43	5600	378000	3.1	1.97	0.33	0.1	0.03	1.1	0.09	0	10
1200915	Persistently_uninfected	Persistently_uninfected	0.209617	Male	23.3479	Yes	14.2078	No diabetes	Current smoker	Different room	1	1102108	57.0137	Female	2+	Yes	100	Euro-American (mainly T)	16.2	49	6500	303000	3.9	1.89	0.52	0.05	0	0.54	0.11	-0.01	10
1200916	Uncertain	Persistently_uninfected	0.166479	Male	47.4247	No	19.3082	No diabetes	Current smoker	Different room	0	1101985	20.5178	Male	2+	No	50	East-Asian (Beijing)	15.2	43	8500	257000	4.42	3.32	0.59	0.11	0.34	1.34	0.29	0.29	10
1200918	Persistently_uninfected	Persistently_uninfected	0.184181	Female	24.726	Yes	20.0287	No diabetes	Never smoked	Same room	7	1102124	22.7562	Male	1+	No	60	Euro-American (X-type)	16.1	46	5000	229000	2.8	1.9	0.15	0.12	0.01	0.67	0.25	-0.01	10
1200920	Uncertain	Converter	0.430435	Male	28.1479	Yes	22.2491	No diabetes	Never smoked	Different room	6	1102004	54.1644	Female	3+	Yes	3	Euro-American (X-type)	15.6	46	5000	240000	3.3	1.56	0.1	0.06	0.25	0.51	0.14	0.47	6.96
1200930	Persistently_uninfected	Persistently_uninfected	NA	Female	26.6219	No	20.9055	No diabetes	Current smoker	Different room	3	1102111	64.737	Female	2+	NA	NA	Euro-American (LAM)	14.6	43	7600	267000	4.48	2.81	0.08	0.11	0.01	3.84	0.22	-0.05	10
1200935	Uncertain	Converter	NA	Female	24.1342	Yes	20.4224	No diabetes	Never smoked	Different room	8	1102132	65.3014	Female	2+	NA	NA	Euro-American (LAM)	12.3	37	5200	295000	2.43	2.16	0.19	0.3	0.33	1.61	0.16	0.93	10
1200936	Converter	Converter	NA	Female	31.9014	Yes	27.268	No diabetes	Never smoked	Different room	5	1102132	65.3014	Female	2+	NA	NA	Euro-American (LAM)	12.5	38	8100	329000	5.08	2.75	0.02	0.54	-0.09	6.63	0.22	7.55	9.92
1200951	Persistently_uninfected	Persistently_uninfected	0.137257	Female	56.0192	Yes	27.0222	No diabetes	Current smoker	Different room	2	1101821	22.0493	Male	Scanty	No	15	East-Asian (Beijing)	13.2	40	5900	257000	3.78	1.71	0.3	0.15	0	10	0.16	0.02	8.91
1200962	Uncertain	Persistently_uninfected	0.544598	Female	8.10137	Yes	12.16	No diabetes	Never smoked	Different room	10	1102017	22.9973	Male	3+	Yes	100	Euro-American (X-type)	13.2	40	8400	348000	3.86	4.03	0.34	0.25	0.24	10	0.27	0.01	3.73
1200963	Uncertain	Persistently_uninfected	0.302452	Male	47.4712	Yes	24.579	Prediabetes	Current smoker	Different room	0	1102017	22.9973	Male	3+	Yes	100	Euro-American (X-type)	14.6	44	8200	222000	5.01	2.87	0.16	0.11	0.07	10	0.15	0.19	10
1200971	Uncertain	Persistently_uninfected	0.515984	Female	12.6438	No	15.7697	No diabetes	Never smoked	Different room	12	1102206	24.9808	Male	3+	No	60	Euro-American (X-type)	13.6	39	7100	325000	3.85	2.75	0.32	0.09	0.18	10	0.07	0.1	10
1200973	Persistently_uninfected	Persistently_uninfected	0.515984	Male	13.8603	Yes	17.3438	No diabetes	Current smoker	Different room	12	1102206	24.9808	Male	3+	No	60	Euro-American (X-type)	14.4	42	7800	286000	4.73	2.52	0.27	0.14	-0.01	10	0.16	0.02	10
1200987	Uncertain	Persistently_uninfected	0.612576	Female	80.937	No	24.3556	Prediabetes	Quit >6 mo ago	Different room	12	1102219	40.9123	Male	3+	Yes	100	Euro-American (X-type)	11.7	36	6900	309000	4.44	2.19	0.16	0.13	0.07	10	0.07	0.17	10
1200990	Uncertain	Persistently_uninfected	0.38267	Male	12.3479	Yes	17.2652	No diabetes	Never smoked	Different room	4	1102219	40.9123	Male	3+	Yes	100	Euro-American (X-type)	14.2	41	6800	288000	3.05	2.92	0.43	0.28	0.27	10	0.12	0.04	10
1200991	Uncertain	Persistently_uninfected	0.484164	Female	11.0521	Yes	14.4054	No diabetes	Never smoked	Different room	8	1102219	40.9123	Male	3+	Yes	100	Euro-American (X-type)	13.2	40	7700	389000	2.61	4.43	0.3	0.06	0.22	5.94	0.07	0.08	2.18
1200992	Persistently_uninfected	Persistently_uninfected	0.544598	Male	8.83836	Yes	15.562	No diabetes	Never smoked	Different room	10	1102219	40.9123	Male	3+	Yes	100	Euro-American (X-type)	12.9	39	7200	341000	3.8	2.64	0.32	0.09	0.14	10	0.06	0.1	7.45
1201002	Uncertain	Persistently_uninfected	0.163743	Female	20.3534	Yes	17.898	No diabetes	Never smoked	Different room	5	1102236	43.1233	Male	1+	No	30	NA	13.2	41	6600	440000	4.04	1.99	0.44	0.45	0.21	10	0.1	0	10
1201004	Persistently_uninfected	Persistently_uninfected	0.163743	Male	9.07671	Yes	14.818	No diabetes	Never smoked	Different room	5	1102236	43.1233	Male	1+	No	30	NA	12.5	38	7000	536000	3.49	2.95	0.34	0.1	-0.02	10	0.15	-0.05	9.52
1201007	Persistently_uninfected	Persistently_uninfected	0.198603	Male	14.8932	Yes	20.794	No diabetes	Current smoker	Different room	3	1102228	45.5918	Male	2+	No	80	Euro-American (LAM)	16.1	50	6100	280000	2.76	2.85	0.27	0.14	0	8.4	0.3	0	10
1201009	Persistently_uninfected	Persistently_uninfected	0.400303	Female	55.3836	Yes	27.4379	Diabetes	Never smoked	Different room	12	1102021	24.0877	Female	2+	Yes	40	Euro-American	11	34	6500	310000	4.72	1.46	0.22	0.24	-0.05	10	0.18	-0.05	1.5
1201011	Persistently_uninfected	Persistently_uninfected	0.335554	Male	53.0329	Yes	26.5222	Prediabetes	Current smoker	Different room	9	1102021	24.0877	Female	2+	Yes	40	Euro-American	15.6	46	7300	217000	3.74	2.68	0.34	0.34	0.03	10	1.2	-0.78	10
1201023	Persistently_uninfected	Persistently_uninfected	0.153645	Male	48.3178	No	21.1569	No diabetes	Current smoker	Different room	1	1102274	40.8932	Female	1+	Yes	90	Euro-American (X-type)	13.5	40	5600	216000	2.62	2.26	0.34	0.04	0	10	0.05	0.03	3.51
1201024	Persistently_uninfected	Persistently_uninfected	0.400303	Female	51.537	Yes	32.4622	Prediabetes	Never smoked	Different room	12	1102297	53.0411	Male	2+	Yes	40	Euro-American (mainly T)	13.3	41	5700	217000	3.42	1.767	0.34	0.06	0	10	0.2	0.08	10
1201026	Persistently_uninfected	Persistently_uninfected	0.458724	Male	9.05479	Yes	14.7508	No diabetes	Never smoked	Different room	10	1102312	37.8521	Male	3+	No	35	Euro-American (X-type)	13.1	37	11400	374000	6.6	3.64	0.4	0.17	0.01	10	0.1	0	10
1201027	Converter	Converter	0.515984	Female	18.3562	No	19.4222	No diabetes	Never smoked	Different room	12	1102312	37.8521	Male	3+	No	35	Euro-American (X-type)	12.6	37	8100	342000	4.23	3.41	0.3	1.62	-0.31	8.16	3.12	2.37	10
1201029	Uncertain	Converter	0.362563	Male	41.0082	Yes	22.7615	No diabetes	NA	Same room	6	1102312	37.8521	Male	3+	No	35	Euro-American (X-type)	14	40	6800	222000	2.48	3.87	0.31	0.11	0.24	9.71	0.23	0.44	10
1201034	Persistently_uninfected	Persistently_uninfected	0.384526	Female	37.9233	Yes	17.9569	No diabetes	Never smoked	Different room	7	1102319	50.0164	Male	3+	No	80	Euro-American (LAM)	14.1	42	7500	330000	4.56	2.37	0.37	0.17	0.12	10	0.17	-0.03	10
1201036	Persistently_uninfected	Persistently_uninfected	0.384526	Female	7.44932	Yes	13.0762	No diabetes	Never smoked	Different room	7	1102319	50.0164	Male	3+	No	80	Euro-American (LAM)	11	33	13100	752000	7.99	4.42	0.47	0.07	0	3.01	0.07	-0.01	4.58
1201038	Uncertain	Persistently_uninfected	0.341855	Male	43.2	Yes	24.9581	No diabetes	Current smoker	Different room	5	1102319	50.0164	Male	3+	No	80	Euro-American (LAM)	16.1	45	7600	237000	4.332	2.584	0.38	0.12	0.2	8.82	0.06	0.08	10
1201045	Uncertain	Converter	0.137257	Male	23.8	Yes	19.7612	No diabetes	Current smoker	Same room	2	1102348	72.7836	Female	1+	No	50	Euro-American	16.4	45	6300	213000	2.87	3.04	0.23	0.14	0.1	6.92	0.14	0.51	10
1201049	Persistently_uninfected	Persistently_uninfected	0.145572	Female	8.60548	Yes	18.8757	No diabetes	Never smoked	Different room	3	1102328	36.9397	Male	1+	No	35	Euro-American (H37Rv-like)	14.7	44	7700	240000	4.235	2.849	0.539	0.22	-0.08	8.22	0.22	-0.01	7.26
1201050	Converter	Converter	0.45651	Male	28.9644	No	20.3489	No diabetes	Current smoker	Different room	7	1102032	60.0192	Female	3+	Yes	25	Euro-American	15	43	7100	324000	4.047	2.556	0.355	0.07	0	10	0.37	9.29	10
1201053	Uncertain	Converter	0.145572	Male	17.3014	No	17.7043	No diabetes	Current smoker	Different room	3	1102867	36.274	Female	1+	No	80	NA	15.4	46	7900	431000	3.871	3.081	0.632	0.5	0.21	0.94	0.41	6.86	10
1201058	Persistently_uninfected	Persistently_uninfected	0.145572	Male	5.90411	Yes	15.1147	No diabetes	Never smoked	Same room	3	1102328	36.9397	Male	1+	No	35	Euro-American (H37Rv-like)	13.7	39	8000	380000	4.16	3.36	0.32	0.09	-0.02	10	0.08	-0.03	10
1201060	Persistently_uninfected	Persistently_uninfected	0.320773	Female	16.989	Yes	22.3418	No diabetes	Never smoked	Different room	1	1102382	49.1562	Male	3+	Yes	40	East-Asian (Beijing)	13.3	40	7200	303000	4.18	2.81	0.19	0.09	-0.01	10	0.16	0.01	8.8
1201062	Persistently_uninfected	Persistently_uninfected	0.515984	Male	20.2521	Yes	29.4582	No diabetes	Never smoked	Different room	12	1102401	44.1781	Female	3+	No	20	Euro-American (mainly T)	15.9	47	7400	255000	4.81	1.7	0.52	0.09	0.14	10	0.11	0.07	2.79
1201066	Persistently_uninfected	Persistently_uninfected	0.247147	Male	47.2027	Yes	22.929	No diabetes	Current smoker	Same room	12	1102400	21.2	Male	1+	No	100	Euro-American	14.7	44	8700	233000	4.959	2.61	0.696	0.67	-0.16	6.64	0.5	0.11	5.36
1201074	Persistently_uninfected	Persistently_uninfected	0.163743	Male	65.6027	Yes	25.625	No diabetes	Quit >6 mo ago	Same room	5	1102429	56.6274	Female	1+	No	7	Euro-American	12.6	41	8800	283000	6.25	1.76	0.52	0.07	0.03	7.73	0.07	0.04	2.36
1201075	Persistently_uninfected	Persistently_uninfected	0.247147	Female	78.6548	No	26.3496	No diabetes	Never smoked	Same room	12	1102423	62.6274	Male	1+	No	100	NA	9.6	33	5800	241000	3.59	1.36	0.41	0.54	-0.11	9.58	0.21	-0.02	5.2
1201082	Persistently_uninfected	Persistently_uninfected	0.219721	Female	14.3233	No	26.8441	No diabetes	Never smoked	Different room	10	1102429	56.6274	Female	1+	No	7	Euro-American	11.8	40	8500	214000	5.27	2.635	0.425	1.8	-0.23	10	1.68	-0.59	2.06
1201084	Persistently_uninfected	Persistently_uninfected	0.28656	Female	36.9342	Yes	27.466	No diabetes	Current smoker	Different room	2	1102428	77.4466	Female	3+	No	65	Euro-American (X-type)	16.6	49	7500	287000	4.5	1.875	0.675	0.33	-0.11	10	0.29	-0.08	2.64
1201086	Persistently_uninfected	Persistently_uninfected	0.360813	Female	5.09315	Yes	12.7589	No diabetes	Never smoked	Same room	3	1102389	63.8219	Female	3+	Yes	35	Euro-American (X-type)	12.6	40	8500	267000	4.845	2.89	0.425	0.13	-0.01	10	0.72	-0.21	7.36
1201087	Converter	Converter	0.360813	Female	14.526	Yes	19.2659	No diabetes	Never smoked	Different room	3	1102389	63.8219	Female	3+	Yes	35	Euro-American (X-type)	12.7	39	6900	294000	4.692	1.656	0.552	0.07	0.08	10	0.07	0.78	9.99
1201089	Persistently_uninfected	Persistently_uninfected	0.176564	Female	38.1644	Yes	25.5111	No diabetes	Never smoked	Different room	1	1102432	35.3452	Female	2+	No	20	East-Asian (non-Beijing)	12.9	39	9200	429000	5.612	2.852	0.46	0.37	0.12	10	0.53	-0.2	6.27
1201090	Uncertain	Persistently_uninfected	0.337182	Female	68.9151	No	16.0701	No diabetes	Never smoked	Different room	12	1102432	35.3452	Female	2+	No	20	East-Asian (non-Beijing)	13.4	43	7200	283000	3.456	3.024	0.504	0.11	0.21	10	0.52	-0.08	1.69
1201099	Persistently_uninfected	Persistently_uninfected	0.340204	Female	11.1397	Yes	19.221	No diabetes	Never smoked	Different room	2	1102389	63.8219	Female	3+	Yes	35	Euro-American (X-type)	12	38	7300	344000	3.285	3.066	0.73	0.07	-0.01	1.67	0.06	-0.01	0.84
1201107	Persistently_uninfected	Persistently_uninfected	0.163743	Female	15.1644	Yes	18.0789	No diabetes	Never smoked	Different room	5	1102423	62.6274	Male	1+	No	100	NA	14	43	8500	345000	5.695	1.87	0.595	0.14	-0.05	10	0.28	-0.07	1.3
1201109	Uncertain	Persistently_uninfected	0.360813	Male	31.4384	Yes	32.8444	No diabetes	Never smoked	Same room	3	1102048	30.5342	Female	3+	Yes	45	Euro-American (LAM)	16.1	48	9300	330000	5.859	2.511	0.651	0.14	-0.02	10	0.13	0.17	7.9
1201111	Persistently_uninfected	Persistently_uninfected	0.612576	Female	39.7671	Yes	15.5469	No diabetes	Never smoked	Different room	12	1102510	31.811	Male	3+	Yes	90	Euro-American (X-type)	10.6	35	9300	387000	5.022	3.348	0.744	0.2	0.14	10	0.33	0.02	4.56
1201112	Persistently_uninfected	Persistently_uninfected	0.340204	Female	36.6247	Yes	23.4395	No diabetes	Never smoked	Different room	2	1102510	31.811	Male	3+	Yes	90	Euro-American (X-type)	13.1	42	8400	386000	4.704	2.52	0.588	0.06	0.12	10	0.26	0.06	9.39
1201115	Converter	Converter	0.209617	Female	24.5671	Yes	21.9146	No diabetes	Never smoked	Different room	1	1102447	28.8027	Female	2+	Yes	10	Euro-American (LAM)	12.2	39	5800	270000	2.668	2.146	0.29	0.2	0.04	10	0.38	0.84	10
1201116	Persistently_uninfected	Persistently_uninfected	0.209617	Female	23.3918	Yes	20.0391	No diabetes	Never smoked	Different room	1	1102447	28.8027	Female	2+	Yes	10	Euro-American (LAM)	12.1	38	5600	238000	3.472	1.68	0.336	0.19	-0.01	9.07	0.2	-0.01	0.74
1201122	Persistently_uninfected	Persistently_uninfected	0.162952	Female	30.6027	Yes	22.6378	No diabetes	Never smoked	Different room	2	1102504	65.6274	Male	1+	Yes	50	East-Asian (Beijing)	13.2	40	5700	533000	2.964	2.28	0.342	0.05	0	7.54	0.05	0.02	3.5
1201132	Uncertain	Converter	0.25476	Male	24.6301	No	15.3562	No diabetes	Current smoker	Different room	0	1102506	34.1507	Male	3+	No	90	East-Asian (Beijing)	15.2	46	4900	234000	2.695	1.617	0.294	0.15	0.21	10	0.07	0.41	2.57
1201135	Persistently_uninfected	Persistently_uninfected	0.302452	Female	18.2575	Yes	18.9998	No diabetes	Never smoked	Different room	0	1102510	31.811	Male	3+	Yes	90	Euro-American (X-type)	14.5	44	9600	276000	6.45	2.3	0.57	0.06	0.01	10	0.06	-0.01	1.65
1201136	Uncertain	Converter	0.320773	Male	8.08767	No	15.2995	No diabetes	Never smoked	Different room	1	1102510	31.811	Male	3+	Yes	90	Euro-American (X-type)	12.6	39	5800	352000	3.09	2.14	0.34	0.05	0.13	6.18	0.06	0.67	1.28
1201137	Converter	Converter	0.337182	Female	43.4685	Yes	30.4935	No diabetes	Current smoker	Different room	12	1102047	21.4301	Male	2+	No	85	East-Asian (Beijing)	14.5	44	8400	343000	4.97	2.85	0.5	0.29	-0.08	10	1.15	8.02	1.37
1201138	Converter	Converter	0.176564	Male	16.0575	Yes	17.9688	No diabetes	Current smoker	Different room	1	1102047	21.4301	Male	2+	No	85	East-Asian (Beijing)	16	49	7000	314000	3.08	3.36	0.42	0.46	-0.1	10	0.74	4.71	10
1201140	Persistently_uninfected	Persistently_uninfected	0.235782	Female	50.726	Yes	24.2095	No diabetes	Never smoked	Same room	3	1102438	26.2795	Male	2+	Yes	20	Euro-American	13.9	43	5900	206000	3.49	1.71	0.59	0.11	0.08	10	0.31	0.06	3.84
1201141	Converter	Converter	0.235782	Female	20.5068	Yes	19.7656	No diabetes	Never smoked	Different room	3	1102438	26.2795	Male	2+	Yes	20	Euro-American	13.6	41	8100	217000	4.71	2.75	0.4	0.14	-0.06	10	0.71	9.43	1.68
1201148	Uncertain	Converter	0.362563	Male	16.126	Yes	18.9873	No diabetes	Current smoker	Same room	6	1102314	64.9753	Male	3+	No	30	Indo-Oceanic	17	49	8400	231000	5.544	1.848	0.672	0.21	-0.04	10	0.12	0.67	3.48
1201152	Persistently_uninfected	Persistently_uninfected	0.28656	Male	14.6137	Yes	16.4946	No diabetes	Current smoker	Different room	2	1102539	59.1479	Female	3+	No	10	NA	15.4	46	12300	156000	8.856	2.46	0.861	1.3	-0.06	10	0.2	0	0.52
1201153	Persistently_uninfected	Persistently_uninfected	0.28656	Male	11.8986	Yes	16.8306	No diabetes	Never smoked	Different room	2	1102539	59.1479	Female	3+	No	10	NA	13.8	42	12800	454000	4.096	6.656	0.64	0.05	0.08	10	0.08	-0.01	1.09
1201166	Uncertain	Converter	0.320773	Male	11.7205	Yes	13.1111	No diabetes	Never smoked	Different room	1	1102568	42.863	Male	3+	Yes	10	East-Asian (Beijing)	13.4	41	5200	276000	3.588	1.144	0.468	0.97	0.22	3.26	1.12	4.88	9.85
1201170	Uncertain	Persistently_uninfected	0.299765	Female	70.5644	No	29.1082	Diabetes	Never smoked	Same room	10	1102590	61.1479	Male	2+	No	25	East-Asian (Beijing)	14.9	45	8200	333000	4.51	2.87	0.492	0.2	0.17	7.17	0.15	0.27	0.77
1201171	Converter	Converter	0.299765	Male	5.83014	Yes	14.9778	No diabetes	Never smoked	Different room	10	1102590	61.1479	Male	2+	No	25	East-Asian (Beijing)	13.1	39	9200	463000	4.6	3.59	0.61	0.61	-0.23	4.92	0.29	1.38	0.77
1201174	Uncertain	Converter	0.260853	Female	38.5644	Yes	19.8206	Diabetes	Never smoked	Same room	10	1102610	41.1562	Male	1+	Yes	45	Euro-American (LAM)	14.9	42	11800	358000	8.378	2.53	0.47	0.08	0.22	8.55	0.21	0.7	1.62
1201175	Converter	Converter	0.173662	Male	13.7315	Yes	15.013	No diabetes	Quit >6 mo ago	Different room	6	1102584	45.5644	Male	1+	No	90	East-Asian (Beijing)	14.1	42	5500	228000	3.63	1.155	0.385	1.04	-0.28	6.34	0.29	5.88	1.73
1201176	Persistently_uninfected	Persistently_uninfected	0.262119	Female	44.4027	Yes	18.3594	No diabetes	Never smoked	Different room	13	1102584	45.5644	Male	1+	No	90	East-Asian (Beijing)	13.8	41	8200	394000	6.232	1.558	0.328	0.07	0	5.28	0.12	0.08	3.06
1201183	Uncertain	Converter	0.231906	Male	11.3753	Yes	16.1743	No diabetes	Never smoked	Same room	8	1102610	41.1562	Male	1+	Yes	45	Euro-American (LAM)	15.2	43	7200	245000	4.032	2.592	0.36	0.05	0.01	10	0.12	0.62	4.27
1201187	Uncertain	Persistently_uninfected	0.2665	Male	15.1781	No	19.2894	No diabetes	Quit >6 mo ago	Same room	8	1102636	41.9315	Female	2+	No	10	East-Asian (Beijing)	16.1	48	7900	290000	4.029	3.16	0.474	0.16	0.29	10	0.1	0.33	0.68
1201188	Persistently_uninfected	Persistently_uninfected	0.235782	Female	23.5973	Yes	22.8057	No diabetes	Never smoked	Different room	3	1102591	49.7918	Female	2+	Yes	30	Euro-American (X-type)	14.5	45	7300	266000	4.161	2.555	0.438	0.09	0.02	4.3	0.11	0.01	1.04
1201189	Persistently_uninfected	Persistently_uninfected	0.355881	Female	16.6082	Yes	23.575	No diabetes	Never smoked	Different room	10	1102591	49.7918	Female	2+	Yes	30	Euro-American (X-type)	13	41	11300	397000	7.684	2.825	0.565	0.25	-0.05	10	0.11	0.12	1.11
1201190	Converter	Converter	0.281279	Female	11.2247	Yes	13.8863	No diabetes	Never smoked	Different room	6	1102591	49.7918	Female	2+	Yes	30	Euro-American (X-type)	14.2	44	8800	344000	5.192	2.992	0.528	0.22	0.07	10	0.31	3.23	6.78
1201198	Converter	Converter	0.362563	Male	18.874	Yes	21.3057	No diabetes	Current smoker	Different room	6	1102604	49.0658	Female	3+	No	20	Euro-American	16.3	48	9600	288000	5.664	3.168	0.576	0.54	-0.16	7.24	0.39	0.79	0.93
1201200	Persistently_uninfected	Persistently_uninfected	0.247147	Male	83.7945	No	18.2544	Prediabetes	Never smoked	Same room	12	1102658	57.9233	Female	1+	No	20	Euro-American (LAM)	11.7	35	6900	272000	4.83	1.38	0.69	0.16	-0.09	4.17	0.24	-0.09	0.92
1201202	Converter	Converter	0.303919	Female	37.2575	Yes	23.5865	Prediabetes	Never smoked	Different room	3	1102677	45.4575	Male	3+	No	20	Euro-American	13	40	6700	239000	4.958	1.273	0.335	0.12	-0.03	0.79	0.33	1.69	3.79
1201203	Persistently_uninfected	Persistently_uninfected	0.303919	Female	9.35616	Yes	16.9678	No diabetes	Never smoked	Different room	3	1102677	45.4575	Male	3+	No	20	Euro-American	13.8	41	7200	301000	3.888	2.736	0.432	0.26	0.04	1.27	0.48	-0.13	2.41
1201204	Persistently_uninfected	Persistently_uninfected	0.303919	Female	7.50137	Yes	14.8611	No diabetes	Never smoked	Different room	3	1102677	45.4575	Male	3+	No	20	Euro-American	12.9	38	7400	315000	2.64	4.17	0.43	0.22	-0.15	4.58	0.1	0	10
1201209	Persistently_uninfected	Persistently_uninfected	0.303919	Female	8.70411	Yes	19.2264	No diabetes	Never smoked	Different room	3	1102676	50.074	Male	3+	No	55	NA	13	38	8300	523000	4.316	3.154	0.581	0.54	-0.2	0.66	0.62	-0.04	0.65
1201220	Persistently_uninfected	Persistently_uninfected	0.341855	Male	9.92055	Yes	14.5096	No diabetes	Never smoked	Different room	5	1102676	50.074	Male	3+	No	55	NA	13.8	43	8300	433000	4.482	2.822	0.415	0.06	-0.02	3.98	0.17	-0.1	2.23
1201223	Persistently_uninfected	Persistently_uninfected	0.270193	Female	6.73425	Yes	13.1569	No diabetes	Never smoked	Different room	1	1102676	50.074	Male	3+	No	55	NA	12.4	39	6100	364000	2.44	3.172	0.305	0.12	0	9.72	0.19	-0.04	6.05
1201229	Uncertain	Persistently_uninfected	0.362563	Male	54.3699	No	22.9967	No diabetes	Current smoker	Different room	6	1102736	51.1534	Female	3+	No	10	NA	16.1	47	7000	240000	3.71	2.38	0.56	0.14	0.21	1.65	0.21	0.1	10
1201230	Persistently_uninfected	Persistently_uninfected	0.458724	Female	20.7068	Yes	25.9249	No diabetes	Never smoked	Different room	10	1102736	51.1534	Female	3+	No	10	NA	14.8	46	8800	387000	5.368	2.728	0.528	0.2	0.09	5.23	0.27	-0.08	3.63
1201231	Persistently_uninfected	Persistently_uninfected	0.458724	Female	8.28493	No	13.6455	No diabetes	Never smoked	Different room	10	1102736	51.1534	Female	3+	No	10	NA	13.2	38	7000	483000	3.64	2.66	0.28	0.12	-0.01	3.76	0.08	-0.02	4.72
1201235	Uncertain	Persistently_uninfected	0.129418	Male	58.3068	Yes	16.1833	No diabetes	Current smoker	Different room	1	1102720	23.8932	Male	1+	No	20	Euro-American	16.2	48	8900	252000	3.115	4.895	0.534	0.18	0.28	10	0.14	0.15	4.15
1201236	Uncertain	Converter	0.247147	Male	30.6329	Yes	23.391	No diabetes	Current smoker	Different room	12	1102720	23.8932	Male	1+	No	20	Euro-American	14.6	44	8800	362000	3.52	3.96	0.792	1.06	0.32	10	0.31	0.47	0.73
1201237	Persistently_uninfected	Persistently_uninfected	0.129418	Female	51.3699	Yes	25.6312	No diabetes	Never smoked	Different room	1	1102720	23.8932	Male	1+	No	20	Euro-American	13	40	7300	248000	4.599	2.263	0.365	0.61	-0.26	10	0.37	-0.12	10
1201238	Persistently_uninfected	Persistently_uninfected	0.129418	Female	48.7397	Yes	32.6783	No diabetes	Never smoked	Different room	1	1102720	23.8932	Male	1+	No	20	Euro-American	13.3	41	6700	420000	3.886	2.211	0.469	0.47	-0.01	4.52	0.26	0.01	9.13
1201239	Uncertain	Converter	0.129418	Female	21.6767	Yes	24.5446	No diabetes	Never smoked	Different room	1	1102720	23.8932	Male	1+	No	20	Euro-American	11.6	36	5000	389000	2.13	2.05	0.45	0.2	-0.02	10	0.14	0.48	1.22
1201240	Persistently_uninfected	Persistently_uninfected	0.122026	Female	9.67945	Yes	14.4823	No diabetes	Never smoked	Different room	0	1102720	23.8932	Male	1+	No	20	Euro-American	10.9	35	8500	670000	5.015	2.72	0.425	0.08	0	0.78	0.08	0.02	NA
1201241	Uncertain	Persistently_uninfected	0.458724	Female	47.2	Yes	25.977	No diabetes	Never smoked	Same room	10	1102709	57.2575	Male	3+	No	30	Indo-Oceanic	14	41	6500	274000	3.835	2.08	0.455	0.44	0.28	2.49	0.43	-0.1	10
1201245	Persistently_uninfected	Persistently_uninfected	0.137257	Male	19.8685	Yes	19.0274	No diabetes	Current smoker	Different room	2	1102699	58.1671	Female	1+	No	5	NA	16.7	45	5400	160000	2.916	1.944	0.378	0.58	-0.14	7.47	0.81	-0.22	1.19
1201246	Persistently_uninfected	Persistently_uninfected	0.137257	Male	13.7671	Yes	16.9707	No diabetes	Quit >6 mo ago	Different room	2	1102699	58.1671	Female	1+	No	5	NA	16	46	5400	312000	1.89	2.97	0.378	0.08	0	5	0.08	-0.01	1.46
1201247	Persistently_uninfected	Persistently_uninfected	0.137257	Male	9.45479	Yes	14.5264	No diabetes	Never smoked	Different room	2	1102699	58.1671	Female	1+	No	5	NA	12.9	37	7200	305000	3.24	2.952	0.36	0.08	0	5.89	0.1	-0.02	3.14
1201250	Uncertain	Converter	0.484164	Female	25.1644	Yes	19.7239	No diabetes	Never smoked	Different room	8	1102734	28.4411	Male	3+	Yes	40	East-Asian (Beijing)	9	30	4800	474000	2.352	2.016	0.336	0.11	0.28	9.58	0.12	9.44	0.23
1201251	Converter	Converter	0.430435	Male	19.6438	Yes	19.082	No diabetes	Current smoker	Different room	6	1102734	28.4411	Male	3+	Yes	40	East-Asian (Beijing)	17.5	50	6500	261000	3.64	2.21	0.52	0.18	-0.06	8.85	0.3	10	3
1201254	Persistently_uninfected	Persistently_uninfected	0.341855	Female	45.4411	Yes	22.7111	No diabetes	Never smoked	Same room	5	1102732	51.8575	Male	3+	No	100	Euro-American (X-type)	13.8	39	5600	248000	3.192	1.456	0.56	0.08	0	2.39	0.12	-0.01	10
1201255	Persistently_uninfected	Persistently_uninfected	0.270193	Male	21.3233	Yes	19.161	No diabetes	Current smoker	Same room	1	1102732	51.8575	Male	3+	No	100	Euro-American (X-type)	15	50	6800	285000	2.992	3.06	0.544	0.1	-0.03	3.05	0.13	-0.04	10
1201259	Persistently_uninfected	Persistently_uninfected	0.183292	Female	41.4986	Yes	22.6257	No diabetes	Never smoked	Same room	4	1102879	41.4055	Male	1+	Yes	20	East-Asian (Beijing)	12	38	6000	374000	3.84	1.62	0.42	0.54	-0.17	4.33	0.06	0	10
1201267	Persistently_uninfected	Persistently_uninfected	0.166479	Male	9.73699	Yes	14.9219	No diabetes	Never smoked	Different room	0	1102745	43.063	Male	2+	No	20	East-Asian (Beijing)	13.3	40	10400	364000	6.656	2.6	0.728	0.54	-0.16	1.51	0.22	-0.05	10
1201268	Persistently_uninfected	Persistently_uninfected	0.166479	Female	10.1425	Yes	14.7531	No diabetes	Never smoked	Different room	0	1102745	43.063	Male	2+	No	20	East-Asian (Beijing)	12.7	40	6100	269000	3.477	1.86	0.55	0.66	0	7.66	0.47	-0.03	10
1201270	Uncertain	Persistently_uninfected	0.247147	Male	71.9836	Yes	17.1922	No diabetes	Current smoker	Same room	12	1102743	62.8658	Female	Scanty	No	80	Euro-American (H37Rv-like)	12.6	39	7400	296000	5.328	1.258	0.666	0.05	0.34	1.44	0.08	0.1	10
1201278	Persistently_uninfected	Persistently_uninfected	0.163743	Female	41.2356	Yes	24.3232	No diabetes	Never smoked	Different room	5	1102753	21.6192	Female	1+	No	25	Euro-American (mainly T)	13	38	8200	383000	4.182	3.034	0.41	0.18	-0.07	4.84	0.17	-0.01	10
1201288	Uncertain	Persistently_uninfected	0.194395	Female	53.1041	No	17.1939	No diabetes	Never smoked	Different room	5	1102061	21.137	Male	Scanty	Yes	35	East-Asian (Beijing)	12	38	9000	368000	6.3	1.89	0.72	0.4	0.26	1.63	0.21	0.15	8.86
1201298	Uncertain	Persistently_uninfected	0.302452	Male	24.8603	Yes	24.2031	No diabetes	Current smoker	Different room	0	1102800	54.9699	Female	3+	Yes	65	East-Asian (Beijing)	16.9	50	7800	221000	5.226	1.95	0.546	0.93	0.33	7.28	1.85	-0.14	10
1201299	Uncertain	Persistently_uninfected	0.612576	Male	27.2658	Yes	23.5101	No diabetes	Current smoker	Different room	12	1102800	54.9699	Female	3+	Yes	65	East-Asian (Beijing)	15.4	47	9800	326000	6.468	2.548	0.49	0.12	0.02	4.84	0.27	0.26	10
1201310	Uncertain	Persistently_uninfected	0.302452	Female	14.9233	Yes	17.2176	No diabetes	Never smoked	Different room	0	1102820	56.0493	Female	3+	Yes	30	Euro-American (mainly T)	12.4	38	4900	314000	1.421	2.793	0.441	0.74	0.32	1.09	0.32	-0.1	10
1201311	Persistently_uninfected	Persistently_uninfected	0.302452	Female	34.6548	Yes	15.2804	No diabetes	Never smoked	Different room	0	1102820	56.0493	Female	3+	Yes	30	Euro-American (mainly T)	13.4	40	6900	290000	3.243	3.105	0.414	0.37	-0.12	6.52	0.26	-0.14	10
1201312	Persistently_uninfected	Persistently_uninfected	0.302452	Male	9.53973	Yes	15.7859	No diabetes	Never smoked	Different room	0	1102820	56.0493	Female	3+	Yes	30	Euro-American (mainly T)	12	39	6300	390000	3.15	2.583	0.378	0.19	-0.05	2.65	0.28	-0.04	10
1201313	Uncertain	Converter	0.430435	Female	35.663	Yes	23.6486	No diabetes	Never smoked	Different room	6	1102820	56.0493	Female	3+	Yes	30	Euro-American (mainly T)	13.3	40	5200	377000	2.6	2.08	0.416	0.6	-0.19	6.04	0.29	0.61	10
1201314	Persistently_uninfected	Persistently_uninfected	0.302452	Female	6.2137	Yes	14.2975	No diabetes	Never smoked	Different room	0	1102820	56.0493	Female	3+	Yes	30	Euro-American (mainly T)	11.9	38	11600	331000	6.032	4.756	0.58	0.25	-0.09	3.41	0.14	-0.02	10
1201316	Persistently_uninfected	Persistently_uninfected	0.302452	Male	9.79726	Yes	15.3236	No diabetes	Never smoked	Different room	0	1102820	56.0493	Female	3+	Yes	30	Euro-American (mainly T)	12.2	35	6100	388000	2.562	2.928	0.366	0.3	-0.02	2.75	0.21	0.03	10
1201318	Uncertain	Persistently_uninfected	0.302452	Female	32.6521	Yes	30.9533	No diabetes	Never smoked	Different room	0	1102820	56.0493	Female	3+	Yes	30	Euro-American (mainly T)	16	48	6300	347000	3.213	2.772	0.315	0.91	0.25	4.44	1.35	0.2	10
1201319	Uncertain	Persistently_uninfected	0.612576	Female	19.4932	Yes	18.3764	No diabetes	Never smoked	Same room	12	1102820	56.0493	Female	3+	Yes	30	Euro-American (mainly T)	13.2	40	7100	356000	3.763	2.556	0.497	2.19	0.5	9.5	1.75	-0.26	10
1201344	Uncertain	Converter	0.337182	Male	10.7288	Yes	19.9381	No diabetes	Never smoked	Different room	12	1102824	26.5315	Female	2+	No	50	NA	15	44	9000	265000	4.31	3.04	0.63	0.15	0.23	1.97	0.16	7.45	10
1201348	Persistently_uninfected	Persistently_uninfected	0.219721	Male	8.59452	Yes	14.5665	No diabetes	Never smoked	Different room	10	1102069	39.3096	Female	1+	No	55	NA	12.1	36	7000	455000	3.08	3.1	0.52	0.14	-0.04	7.86	0.16	0.01	10
1201356	Persistently_uninfected	Persistently_uninfected	0.173662	Male	12.0658	Yes	26.3585	No diabetes	Never smoked	Different room	6	1102835	23.9397	Male	Scanty	No	50	Euro-American (X-type)	13.7	42	7700	346000	4.004	2.618	0.77	0.79	-0.53	2.17	0.27	0.05	10
1201373	Converter	Converter	0.340204	Female	15.7342	No	17.5533	No diabetes	Never smoked	Different room	2	1102839	17.8712	Male	3+	Yes	90	Euro-American	11.6	37	7000	324000	4.2	2.1	0.42	0.05	0	0.65	0.11	10	10
1201377	Uncertain	Converter	0.38267	Male	70.9315	Yes	21.5911	Prediabetes	Current smoker	Different room	4	1102839	17.8712	Male	3+	Yes	90	Euro-American	12.3	38	6400	215000	3.328	2.368	0.448	0.13	0.22	2.56	0.14	2.14	10
1201382	Persistently_uninfected	Persistently_uninfected	0.270193	Female	10.8055	Yes	17.5429	No diabetes	Never smoked	Different room	1	1102856	50.6959	Male	3+	No	45	Euro-American (mainly T)	12.1	37	7000	349000	3.43	2.94	0.49	0.17	0.01	8.51	0.1	-0.03	10
1201384	Converter	Converter	0.322329	Male	23.8795	Yes	27.8108	No diabetes	Current smoker	Different room	4	1102856	50.6959	Male	3+	No	45	Euro-American (mainly T)	16.2	49	5800	262000	2.32	2.784	0.522	0.17	0.04	8.93	0.08	2.25	10
1201387	Uncertain	Converter	0.337182	Female	42.0274	Yes	18.9431	Prediabetes	Never smoked	Different room	12	1102855	43.674	Male	2+	No	45	East-Asian (Beijing)	13.6	40	5600	160000	3.136	2.016	0.28	0.86	0.24	10	0.3	0.4	10
1201388	Persistently_uninfected	Persistently_uninfected	0.337182	Female	18.0603	Yes	18.2157	No diabetes	Never smoked	Different room	12	1102855	43.674	Male	2+	No	45	East-Asian (Beijing)	12.8	38	7500	255000	4.2	2.4	0.45	0.1	-0.02	9.29	0.16	0.04	10
1201400	Uncertain	Converter	0.458724	Female	24.3534	Yes	35.7879	No diabetes	Never smoked	Same room	10	1102865	21.8877	Male	3+	No	100	Euro-American (X-type)	14.8	45	8500	436000	4.845	3.145	0.425	0.9	0.23	1.58	0.34	0.8	10
1201403	Persistently_uninfected	Persistently_uninfected	0.206171	Male	66.5205	Yes	16.5748	No diabetes	Never smoked	Different room	6	1102889	26.726	Male	1+	Yes	50	East-Asian (Beijing)	12.8	42	10300	289000	7.13	2.31	0.78	0.23	0.11	2.96	0.16	0.1	10
1201441	Persistently_uninfected	Persistently_uninfected	0.430435	Female	6.63288	Yes	15.3397	No diabetes	Never smoked	Different room	6	1102927	34.6356	Female	3+	Yes	100	Euro-American	11.6	34	8900	399000	4.628	3.471	0.534	0.07	0	10	0.05	0	10
1201445	Uncertain	Persistently_uninfected	0.430435	Female	8.6274	Yes	14.7427	No diabetes	Never smoked	Same room	6	1102911	44.5726	Female	3+	Yes	40	Euro-American (LAM)	10.6	35	12400	379000	8.26	3.2	0.59	0.08	0.11	10	0.09	0.28	10
1201446	Uncertain	Persistently_uninfected	0.360813	Male	55.4438	Yes	27.7008	No diabetes	Current smoker	Same room	3	1102911	44.5726	Female	3+	Yes	40	Euro-American (LAM)	13	42	9900	334000	4.4	4.5	0.64	1.73	0.28	10	0.1	-0.02	3.41
1201451	Persistently_uninfected	Persistently_uninfected	0.430435	Male	6.08767	Yes	16.1797	No diabetes	Never smoked	Same room	6	1102967	26.5863	Female	3+	Yes	60	Euro-American (X-type)	14.1	40	9800	537000	5.096	3.332	0.588	0.21	0.09	10	0.09	0	9.82
1201452	Persistently_uninfected	Persistently_uninfected	0.25476	Female	46.0027	Yes	26.4444	No diabetes	Never smoked	Different room	0	1102974	50.737	Male	3+	No	20	NA	13.4	38	8300	357000	4.814	2.988	0.415	1.1	-0.17	10	0.9	-0.5	10
1201462	Uncertain	Persistently_uninfected	0.355881	Female	34.9014	Yes	21.8615	No diabetes	Never smoked	Different room	10	1102982	62.3068	Male	2+	Yes	70	East-Asian (Beijing)	13.7	42	8200	390000	5.084	2.542	0.492	0.12	0.18	10	0.15	0.2	10
1201463	Persistently_uninfected	Persistently_uninfected	0.163743	Female	32.1205	Yes	20.7198	No diabetes	Current smoker	Same room	5	1103003	33.5753	Male	1+	No	15	Euro-American (X-type)	13.7	40	5800	322000	3.306	1.856	0.58	0.59	-0.01	10	0.48	-0.09	10
1201464	Persistently_uninfected	Persistently_uninfected	0.163743	Male	8.0411	Yes	8.3912	No diabetes	Never smoked	Different room	5	1103003	33.5753	Male	1+	No	15	Euro-American (X-type)	13.5	39	7000	403000	3.78	2.8	0.28	0.36	-0.06	10	0.33	0.02	10
1201465	Uncertain	Persistently_uninfected	0.163743	Male	5.86027	Yes	14.7611	No diabetes	Never smoked	Different room	5	1103003	33.5753	Male	1+	No	15	Euro-American (X-type)	11.7	34	7400	463000	3.034	3.7	0.518	0.13	0	10	0.31	0.23	10
1201466	Converter	Converter	0.247147	Female	59.8	Yes	20.7648	Diabetes	Quit >6 mo ago	Same room	12	1102996	59.7534	Male	1+	No	10	NA	11.5	36	5100	295000	2.499	2.04	0.306	2.65	-0.79	10	0.08	1.65	10
1201467	Uncertain	Persistently_uninfected	0.247147	Female	16.0247	No	27.0727	No diabetes	Never smoked	Different room	12	1102996	59.7534	Male	1+	No	10	NA	12.7	39	5900	239000	3.127	2.242	0.531	0.32	-0.06	10	1.81	0.29	10
1201468	Persistently_uninfected	Persistently_uninfected	0.247147	Male	12.2767	Yes	14.5437	No diabetes	Never smoked	Different room	12	1102996	59.7534	Male	1+	No	10	NA	13.5	39	7100	336000	3.834	2.272	0.497	0.11	-0.01	10	0.23	0	10
1201469	Persistently_uninfected	Persistently_uninfected	0.247147	Male	5.06575	Yes	12.8072	No diabetes	Never smoked	Different room	12	1102996	59.7534	Male	1+	No	10	NA	10.9	34	7900	443000	3.476	3.713	0.474	0.21	0.03	10	0.22	0.1	10
1201472	Converter	Converter	0.544598	Female	9.29589	Yes	15.2672	No diabetes	Never smoked	Same room	10	1103009	15.4384	Female	3+	Yes	30	East-Asian (Beijing)	12.8	38	8300	265000	3.818	3.735	0.498	0.09	-0.01	10	0.05	2.45	3
1201484	Uncertain	Converter	0.544598	Female	50.5452	No	30.6812	No diabetes	Never smoked	Different room	10	1103030	56.3479	Male	3+	Yes	40	East-Asian (Beijing)	10.4	36	7900	371000	5.056	2.133	0.553	0.21	0.23	10	0.16	3.81	10
1201485	Uncertain	Converter	0.360813	Male	28.5178	Yes	20.7545	No diabetes	Current smoker	Different room	3	1103030	56.3479	Male	3+	Yes	40	East-Asian (Beijing)	15.3	45	7600	413000	4.94	2.052	0.608	0.14	0.15	10	0.12	2.28	10
1201486	Converter	Converter	0.360813	Male	33.8959	No	19.7055	No diabetes	Current smoker	Different room	3	1103030	56.3479	Male	3+	Yes	40	East-Asian (Beijing)	15.4	48	8200	281000	4.838	2.132	0.574	0.04	0.02	10	0.08	1.64	10
1201489	Persistently_uninfected	Persistently_uninfected	0.28656	Female	32.7096	Yes	22.0317	No diabetes	Never smoked	Different room	2	1103008	31.0849	Male	3+	No	35	East-Asian (Beijing)	13.3	40	4200	304000	2.31	1.512	0.252	0.06	0.02	10	0.13	-0.02	10
1201490	Persistently_uninfected	Persistently_uninfected	0.25476	Male	12.7753	Yes	15.7916	No diabetes	Current smoker	Different room	0	1103008	31.0849	Male	3+	No	35	East-Asian (Beijing)	12.5	37	6400	314000	3.776	1.792	0.32	0.05	0.01	10	0.08	0.04	10
1201491	Persistently_uninfected	Persistently_uninfected	0.25476	Male	12.7753	No	15.2086	Prediabetes	Current smoker	Different room	0	1103008	31.0849	Male	3+	No	35	East-Asian (Beijing)	12.8	38	5300	317000	2.597	1.802	0.265	0.08	0	10	0.16	-0.01	10
1201494	Persistently_uninfected	Persistently_uninfected	0.25476	Female	13.7753	Yes	17.9271	No diabetes	Never smoked	Different room	0	1103008	31.0849	Male	3+	No	35	East-Asian (Beijing)	13	40	5600	460000	2.912	2.016	0.448	0.3	-0.05	10	0.51	-0.01	10
1201495	Persistently_uninfected	Persistently_uninfected	0.25476	Female	7.83014	Yes	14.7222	No diabetes	Never smoked	Different room	0	1103008	31.0849	Male	3+	No	35	East-Asian (Beijing)	12.4	36	7200	381000	2.448	4.104	0.288	0.06	0	10	0.15	0.03	10
1201496	Persistently_uninfected	Persistently_uninfected	0.25476	Female	7.96712	Yes	16.2591	No diabetes	Never smoked	Different room	0	1103008	31.0849	Male	3+	No	35	East-Asian (Beijing)	13	39	7300	397000	3.869	2.482	0.657	0.15	-0.05	10	0.09	0.05	10
1201499	Converter	Converter	0.195338	Female	14.7342	Yes	24.0766	No diabetes	Never smoked	Different room	8	1103026	41.4767	Female	1+	No	45	Euro-American (LAM)	13.6	41	7100	301000	4.047	2.414	0.426	0.11	0	10	0.25	8.16	10
1201500	Uncertain	Converter	0.247147	Female	21.3507	Yes	24.3717	No diabetes	Never smoked	Different room	12	1103026	41.4767	Female	1+	No	45	Euro-American (LAM)	4.7	18	11800	721000	9.44	1.534	0.708	0.13	0.19	1.56	0.07	0.71	3.27
1201502	Uncertain	Converter	0.362563	Female	50.9699	Yes	26.1849	No diabetes	Never smoked	Different room	6	1103008	31.0849	Male	3+	No	35	East-Asian (Beijing)	12.9	40	5400	358000	2.916	1.944	0.378	0.08	0.18	10	0.66	0.4	10
1201503	Uncertain	Converter	NA	Male	23.0603	Yes	28.3423	No diabetes	Current smoker	Different room	3	1103027	45.4466	Female	1+	NA	NA	NA	16.5	48	9900	303000	5.841	2.97	0.891	0.08	0.25	10	0.1	0.71	0.39
1201506	Converter	Converter	0.25476	Male	34.3014	Yes	24.2766	No diabetes	Current smoker	Different room	0	1103029	19.3753	Female	3+	No	20	East-Asian (Beijing)	16.4	50	5900	291000	3.481	1.888	0.295	0.05	0.14	10	0.06	1.34	10
1201510	Uncertain	Converter	0.400303	Male	35.326	Yes	28.0086	No diabetes	Current smoker	Different room	12	1103082	35.2986	Female	2+	Yes	45	East-Asian (Beijing)	17.1	51	7600	198000	4.54	2.28	0.38	0.32	0.24	10	0.14	0.56	10
1201513	Persistently_uninfected	Persistently_uninfected	0.247147	Female	5.51507	Yes	13.8839	No diabetes	Never smoked	Different room	12	1103074	32.3589	Female	1+	No	0	Euro-American (X-type)	13.1	41	12600	304000	8.316	3.15	0.63	0.7	-0.1	10	0.25	-0.01	3.14
1201515	Converter	Converter	0.145572	Male	60.7945	Yes	26.0457	No diabetes	Current smoker	Different room	3	1103074	32.3589	Female	1+	No	0	Euro-American (X-type)	15.9	46	6200	246000	3.348	2.418	0.31	0.24	-0.09	10	0.13	3.6	10
1201516	Converter	Converter	0.281279	Female	9.78082	Yes	21.4716	No diabetes	Never smoked	Different room	6	1103082	35.2986	Female	2+	Yes	45	East-Asian (Beijing)	14	43	8000	383000	4.16	2.32	0.56	0.14	-0.03	10	0.08	9.68	10
1201518	Persistently_uninfected	Persistently_uninfected	0.15439	Male	46.7151	Yes	27.9297	No diabetes	Current smoker	Same room	4	1103079	41.5753	Female	Scanty	No	30	Euro-American (H37Rv-like)	15.4	42	11800	195000	9.322	1.888	0.59	0.04	0.08	10	0.05	0	6.07
1201519	Persistently_uninfected	Persistently_uninfected	0.15439	Male	22.4603	Yes	23.3594	No diabetes	Current smoker	Different room	4	1103079	41.5753	Female	Scanty	No	30	Euro-American (H37Rv-like)	15.3	45	8000	206000	4.8	2.24	0.64	0.07	0	10	0.06	0.12	10
1201520	Persistently_uninfected	Persistently_uninfected	0.163743	Female	14.263	Yes	20.2341	No diabetes	Never smoked	Different room	5	1103079	41.5753	Female	Scanty	No	30	Euro-American (H37Rv-like)	13.6	38	8000	311000	4.16	2.8	0.8	0.1	-0.03	10	0.09	-0.04	1.82
1201533	Converter	Converter	0.355881	Female	8.17808	No	16.7144	No diabetes	Never smoked	Same room	10	1103120	32.1397	Female	2+	Yes	70	East-Asian (Beijing)	12.9	40	8500	393000	4.08	3.74	0.425	0.04	0.01	10	0.07	6.77	9.86
1201534	Persistently_uninfected	Persistently_uninfected	0.129418	Male	26.3534	Yes	23.4979	No diabetes	Never smoked	Different room	1	1103126	57.5014	Male	1+	No	10	Euro-American	16.8	48	6200	339000	3.348	2.232	0.434	0.05	0.01	10	0.1	-0.05	10
1201535	Persistently_uninfected	Persistently_uninfected	0.129418	Female	24.6685	Yes	23.5938	No diabetes	Never smoked	Different room	1	1103126	57.5014	Male	1+	No	10	Euro-American	14.5	43	7200	339000	4.392	2.376	0.36	0.07	0.01	10	0.31	-0.15	10
1201536	Persistently_uninfected	Persistently_uninfected	0.145572	Male	21.7123	Yes	23.6246	No diabetes	Current smoker	Different room	3	1103126	57.5014	Male	1+	No	10	Euro-American	16.2	46	8600	334000	5.59	2.15	0.516	0.04	0.01	10	0.05	-0.01	10
1201537	Uncertain	Converter	0.173662	Male	14.8986	No	17.7274	No diabetes	Current smoker	Different room	6	1103126	57.5014	Male	1+	No	10	Euro-American	16.7	48	5900	257000	3.304	2.124	0.354	0.14	0.31	10	0.07	0.46	10
1201542	Uncertain	Converter	0.312697	Female	52.5589	Yes	29.8439	Diabetes	Never smoked	Different room	16	1103126	57.5014	Male	1+	No	10	Euro-American	14.6	44	9800	314000	6.762	2.352	0.49	0.53	0.01	10	0.3	0.47	10
1201544	Persistently_uninfected	Persistently_uninfected	0.173662	Female	12.937	Yes	20.0624	No diabetes	Never smoked	Different room	6	1103126	57.5014	Male	1+	No	10	Euro-American	9.2	32	4800	298000	2.4	2.016	0.192	0.13	-0.05	10	0.09	0.01	10
1201545	Persistently_uninfected	Persistently_uninfected	0.173662	Male	11.1808	Yes	14.7776	No diabetes	Never smoked	Different room	6	1103126	57.5014	Male	1+	No	10	Euro-American	14	41	4500	360000	1.89	2.16	0.36	0.07	0	10	0.06	0.02	7.24
1201547	Persistently_uninfected	Persistently_uninfected	0.18726	Male	35.4685	No	17.2069	No diabetes	Current smoker	Different room	2	1103130	33.0904	Female	2+	No	35	Euro-American (X-type)	15.3	47	4600	212000	1.932	2.208	0.322	0.12	0.02	10	0.12	0	9.18
1201549	Persistently_uninfected	Persistently_uninfected	0.210634	Male	11.6301	Yes	16.4907	No diabetes	Never smoked	Different room	4	1103130	33.0904	Female	2+	No	35	Euro-American (X-type)	13.1	41	6600	276000	3.3	2.706	0.462	0.17	0.03	10	0.24	-0.09	2.72
1201556	Persistently_uninfected	Persistently_uninfected	0.145572	Male	22.0767	Yes	17.788	No diabetes	Current smoker	Different room	3	1103126	57.5014	Male	1+	No	10	Euro-American	14.6	44	5600	180000	3.248	1.568	0.448	0.05	0.06	10	0.04	0.09	5.53
1201560	Persistently_uninfected	Persistently_uninfected	0.184181	Male	38.5808	Yes	21.7188	No diabetes	Current smoker	Different room	7	1103138	31.8904	Female	1+	No	0	Euro-American (LAM)	14.8	44	6100	286000	2.684	2.745	0.305	0.11	-0.02	10	0.6	-0.16	10
1201561	Uncertain	Persistently_uninfected	0.15439	Male	29.7397	Yes	29.3781	No diabetes	Quit >6 mo ago	Different room	4	1103136	61.4849	Male	1+	No	15	Euro-American (LAM)	15	46	9400	476000	5.734	2.83	0.752	0.05	0.1	10	0.09	0.29	6.54
1201567	Uncertain	Converter	0.337182	Male	10.5562	Yes	14.9221	No diabetes	Never smoked	Different room	12	1103153	53.9918	Female	2+	No	45	Euro-American (X-type)	12.8	38	6900	242000	4.485	1.656	0.483	0.07	0.33	6.63	0.12	3.38	10
1201573	Persistently_uninfected	Persistently_uninfected	0.153645	Male	20.6219	Yes	20.2492	No diabetes	Never smoked	Different room	1	1103167	21.9205	Female	1+	Yes	50	East-Asian (Beijing)	15.6	44	7100	316000	4.118	2.414	0.497	0.08	0.11	10	0.14	-0.02	10
1201576	Persistently_uninfected	Persistently_uninfected	0.206171	Female	17.2959	Yes	18	No diabetes	Current smoker	Different room	6	1103167	21.9205	Female	1+	Yes	50	East-Asian (Beijing)	15.6	46	8700	278000	5.133	2.784	0.522	0.11	-0.02	10	0.07	0.02	10
1201577	Persistently_uninfected	Persistently_uninfected	0.231906	Female	10.3726	Yes	15.5169	No diabetes	Never smoked	Different room	8	1103167	21.9205	Female	1+	Yes	50	East-Asian (Beijing)	14.2	42	5600	312000	2.52	2.576	0.392	0.06	0	10	0.09	0.02	10
1201580	Converter	Converter	0.515984	Female	63.4411	Yes	25.1523	No diabetes	Quit >6 mo ago	Same room	12	1103179	59.5397	Male	3+	No	40	Euro-American	11.3	39	10800	462000	6.588	3.348	0.756	0.11	0.1	2.8	0.37	0.73	0.99
1201581	Persistently_uninfected	Persistently_uninfected	0.28656	Male	31.1041	Yes	28.394	No diabetes	Current smoker	Different room	2	1103179	59.5397	Male	3+	No	40	Euro-American	14.5	46	9100	440000	5.096	2.912	0.728	0.05	0.03	10	0.14	0.08	8.75
1201582	Converter	Converter	0.384526	Female	20.2904	No	19.8237	No diabetes	Never smoked	Different room	7	1103179	59.5397	Male	3+	No	40	Euro-American	13.6	42	5400	240000	2.592	2.322	0.432	0.67	-0.17	10	0.35	1.85	7.3
1201606	Uncertain	Persistently_uninfected	0.219721	Male	59.4603	Yes	24.8057	No diabetes	Quit >6 mo ago	Same room	10	1103195	59.1233	Female	1+	No	0	East-Asian (Beijing)	14.1	44	5300	313000	2.703	2.12	0.371	0.04	0.15	10	0.1	0.16	10
1201611	Uncertain	Persistently_uninfected	0.144869	Female	35.3863	No	29.4214	No diabetes	Never smoked	Different room	0	1103196	58.2164	Female	Scanty	Yes	30	Euro-American	14.7	43	13700	337000	9.179	3.288	0.822	0.18	0.2	10	0.22	0.29	10
1201612	Persistently_uninfected	Persistently_uninfected	0.194395	Female	19.8685	Yes	18.6222	No diabetes	Never smoked	Different room	5	1103196	58.2164	Female	Scanty	Yes	30	Euro-American	14.5	45	8400	281000	5.124	2.436	0.588	0.1	0.03	10	0.61	-0.25	10
1201617	Converter	Converter	0.322329	Male	5.83836	Yes	15.3079	No diabetes	Never smoked	Same room	4	1103193	46.6247	Female	3+	No	25	East-Asian (Beijing)	12.6	39	11300	460000	5.763	3.955	0.678	0.35	-0.07	10	0.13	10	10
1201624	Converter	Converter	0.322329	Male	9.91233	Yes	13.6019	Prediabetes	Never smoked	Different room	4	1103193	46.6247	Female	3+	No	25	East-Asian (Beijing)	13.5	42	10200	435000	6.018	3.162	0.612	0.06	0.01	9.11	0.07	0.96	10
1201625	Converter	Converter	0.322329	Male	8.92603	Yes	13.5417	No diabetes	Never smoked	Different room	4	1103193	46.6247	Female	3+	No	25	East-Asian (Beijing)	13.6	40	6900	340000	2.898	3.036	0.483	0.09	0.01	6.57	0.22	8.8	9.65
1200007	Baseline_positive	Baseline_positive	NA	Male	12.7397	Yes	20.9142	No diabetes	Never smoked	Different room	1	1100216	49.2603	Female	2+	Yes	25	Euro-American	14.3	40	6800	224000	3.4	2.68	0.38	0.12	1.13	7.77	NA	NA	NA
1200013	Baseline_positive	Baseline_positive	NA	Male	13.537	Yes	20.3315	No diabetes	Never smoked	Different room	5	1100233	71.4438	Male	2+	No	60	Euro-American	15.3	43	9400	137000	4.58	3.46	0.97	0.08	0.87	4.19	NA	NA	NA
1200014	Baseline_positive	Baseline_positive	NA	Female	9.98082	Yes	15.2379	No diabetes	Never smoked	Different room	5	1100233	71.4438	Male	2+	No	60	Euro-American	14.8	42	9600	235000	5.19	3.34	0.8	0.23	3.44	10	NA	NA	NA
1200015	Baseline_positive	Baseline_positive	NA	Female	53.8356	Yes	32.602	No diabetes	Never smoked	Different room	7	1100233	71.4438	Male	2+	No	60	Euro-American	12.8	38	6900	179000	4.36	1.84	0.46	0.05	3.14	9.39	NA	NA	NA
1200017	Baseline_positive	Baseline_positive	NA	Female	49.5808	Yes	28.0901	No diabetes	Quit >6 mo ago	Different room	3	1100238	18.7753	Male	Scanty	No	40	Euro-American	13.5	39	7200	404000	3.89	2.52	0.57	0.05	1.22	3.61	NA	NA	NA
1200018	Baseline_positive	Baseline_positive	NA	Male	32.5123	No	25.3753	No diabetes	Current smoker	Same room	12	1100242	35.2986	Male	3+	Yes	60	Euro-American (LAM)	14.1	41	6300	299000	3.34	2.4	0.37	0.27	2.08	10	NA	NA	NA
1200021	Baseline_positive	Baseline_positive	NA	Male	23.4877	No	19.594	No diabetes	Current smoker	Same room	1	1100238	18.7753	Male	Scanty	No	40	Euro-American	14.6	42	6700	218000	3.3	2.17	0.88	0.04	2.29	10	NA	NA	NA
1200022	Baseline_positive	Baseline_positive	NA	Female	17.6767	Yes	17.6224	No diabetes	Never smoked	Different room	1	1100238	18.7753	Male	Scanty	No	40	Euro-American	13.3	39	6100	311000	3.08	2.21	0.73	0.1	1.6	10	NA	NA	NA
1200025	Baseline_positive	Baseline_positive	NA	Male	54.9918	Yes	19.1736	No diabetes	Current smoker	Same room	10	1100254	41.7096	Male	2+	No	100	East-Asian (Beijing)	14.3	41	6300	214000	3.71	1.93	0.66	0.55	3.39	10	NA	NA	NA
1200029	Baseline_positive	Baseline_positive	NA	Male	55.8384	Yes	17.4044	No diabetes	Current smoker	Same room	10	1100256	47.1644	Male	3+	No	20	Euro-American	14.7	42	6800	230000	3.9	2.11	0.51	0.09	8.45	7.04	NA	NA	NA
1200031	Baseline_positive	Baseline_positive	NA	Female	13.0055	Yes	16.7549	No diabetes	Never smoked	Different room	6	1100256	47.1644	Male	3+	No	20	Euro-American	13.5	39	4900	279000	2.43	2.11	0.3	0.29	1.01	10	NA	NA	NA
1200034	Baseline_positive	Baseline_positive	NA	Male	31.7507	Yes	19.4453	No diabetes	Current smoker	Same room	2	1100257	28.6438	Female	2+	Yes	100	East-Asian (Beijing)	15.1	42	5100	178000	2.74	1.72	0.52	0.17	10	5.48	NA	NA	NA
1200035	Baseline_positive	Baseline_positive	NA	Female	5.95068	Yes	14.6904	No diabetes	Never smoked	Same room	12	1100257	28.6438	Female	2+	Yes	100	East-Asian (Beijing)	12.8	37	8600	356000	3.48	4.33	0.65	0.27	6.87	5.53	NA	NA	NA
1200037	Baseline_positive	Baseline_positive	NA	Female	33.8986	Yes	25.9974	No diabetes	Never smoked	Different room	8	1100270	37.611	Male	3+	Yes	100	East-Asian (Beijing)	15	43	7900	293000	4.18	2.92	0.4	0.38	1.16	10	NA	NA	NA
1200038	Baseline_positive	Baseline_positive	NA	Male	8.2	Yes	17.0833	No diabetes	Never smoked	Different room	8	1100270	37.611	Male	3+	Yes	100	East-Asian (Beijing)	14.4	41	17100	501000	12.25	3.61	1.1	0.14	4.36	7.62	NA	NA	NA
1200039	Baseline_positive	Baseline_positive	NA	Female	12.3288	Yes	18.7272	No diabetes	Never smoked	Different room	1	1100270	37.611	Male	3+	Yes	100	East-Asian (Beijing)	12.8	38	7500	420000	3.49	3.39	0.41	0.14	2.14	10	NA	NA	NA
1200043	Baseline_positive	Baseline_positive	NA	Male	22.8301	Yes	29.3306	No diabetes	Never smoked	Different room	10	1100273	40.7562	Female	2+	Yes	15	Euro-American	16.8	48	9300	195000	4.47	3.92	0.47	1.55	8.26	10	NA	NA	NA
1200044	Baseline_positive	Baseline_positive	NA	Female	52.5068	Yes	22.3236	Diabetes	Never smoked	Different room	6	1100269	37.4822	Male	3+	Yes	30	Euro-American	14.6	40	7200	243000	3.44	2.74	0.39	0.07	2.72	10	NA	NA	NA
1200048	Baseline_positive	Baseline_positive	NA	Female	18.6685	No	19.1368	No diabetes	Never smoked	Different room	1	1100281	19.1753	Female	3+	Yes	20	Euro-American (LAM)	14	40	10400	318000	6.56	2.7	0.73	0.1	1.24	10	NA	NA	NA
1200052	Baseline_positive	Baseline_positive	NA	Female	25.9068	Yes	32.3844	No diabetes	Never smoked	Different room	5	1100291	45.1671	Female	2+	Yes	100	Euro-American (X-type)	12.4	37	7500	310000	4.35	2.42	0.5	0.05	0.39	3.83	NA	NA	NA
1200056	Baseline_positive	Baseline_positive	NA	Male	50.1836	Yes	22.1088	No diabetes	Current smoker	Same room	2	1100291	45.1671	Female	2+	Yes	100	Euro-American (X-type)	14.6	42	7200	289000	4.1	2.16	0.5	0.04	7.23	10	NA	NA	NA
1200062	Baseline_positive	Baseline_positive	NA	Male	62.4712	Yes	17.8667	No diabetes	Current smoker	Same room	3	1100284	59.9973	Female	3+	Yes	35	Euro-American	15.7	44	7000	260000	3.08	2.73	0.63	0.11	1.79	10	NA	NA	NA
1200064	Baseline_positive	Baseline_positive	NA	Female	58.1342	Yes	32.0095	Diabetes	Never smoked	Different room	6	1100283	30.9205	Female	3+	No	50	Euro-American (mainly T)	14.1	41	11400	300000	6.04	4.67	0.57	0.04	2.53	0.96	NA	NA	NA
1200068	Baseline_positive	Baseline_positive	NA	Male	61.5479	Yes	20.77	No diabetes	Current smoker	Different room	12	1100289	21.2438	Female	1+	Yes	50	NA	15.6	44	8700	232000	3.69	4.1	0.67	0.19	10	3.21	NA	NA	NA
1200069	Baseline_positive	Baseline_positive	NA	Female	59.7616	No	21.5486	No diabetes	Never smoked	Different room	12	1100289	21.2438	Female	1+	Yes	50	NA	11.9	35	7100	276000	3.55	2.6	0.38	0.24	2.82	2.23	NA	NA	NA
1200072	Baseline_positive	Baseline_positive	NA	Female	45.1479	Yes	32.1916	Diabetes	Never smoked	Same room	1	1100280	55.5534	Male	3+	Yes	20	Euro-American (X-type)	15.8	44	10400	339000	4.7	4.8	0.6	0.08	3.83	10	NA	NA	NA
1200075	Baseline_positive	Baseline_positive	NA	Female	47.4027	Yes	22.0549	No diabetes	Current smoker	Different room	12	1100300	69.0493	Female	1+	NA	NA	Euro-American	13.6	39	7200	194000	4.42	1.93	0.54	1.19	2.2	1.02	NA	NA	NA
1200076	Baseline_positive	Baseline_positive	NA	Male	25.0466	Yes	22.231	No diabetes	Current smoker	Different room	3	1100300	69.0493	Female	1+	NA	NA	Euro-American	17.7	50	9200	180000	4.67	3.15	0.62	0.33	10	10	NA	NA	NA
1200077	Baseline_positive	Baseline_positive	NA	Male	19.9726	Yes	16.751	No diabetes	Current smoker	Different room	12	1100300	69.0493	Female	1+	NA	NA	Euro-American	16.7	48	6600	224000	3.87	2.25	0.35	0.07	0.69	6.3	NA	NA	NA
1200081	Baseline_positive	Baseline_positive	NA	Male	7.56164	Yes	29.0711	No diabetes	Never smoked	Different room	2	1100315	42.8411	Male	3+	No	50	East-Asian (Beijing)	13.7	41	8500	347000	3.79	3.26	0.82	0.07	10	10	NA	NA	NA
1200082	Baseline_positive	Baseline_positive	NA	Female	15.2	Yes	21.7574	No diabetes	Never smoked	Different room	2	1100315	42.8411	Male	3+	No	50	East-Asian (Beijing)	14	43	6900	342000	3.51	1.93	0.75	0.09	10	10	NA	NA	NA
1200084	Baseline_positive	Baseline_positive	NA	Female	72.4384	Yes	21.1446	Diabetes	Never smoked	Different room	2	1100315	42.8411	Male	3+	No	50	East-Asian (Beijing)	15.3	45	6200	231000	3.51	2.16	0.46	0.18	10	10	NA	NA	NA
1200089	Baseline_positive	Baseline_positive	NA	Male	54.6329	Yes	21.3107	No diabetes	Current smoker	Same room	1	1100332	35.4164	Female	1+	NA	NA	Euro-American	13.8	39	8500	373000	4.43	3.38	0.47	0.07	0.6	10	NA	NA	NA
1200090	Baseline_positive	Baseline_positive	NA	Female	12.5863	Yes	23.7401	No diabetes	Never smoked	Same room	4	1100331	32.726	Female	3+	Yes	15	Euro-American (X-type)	13.9	40	7900	360000	4.03	2.79	0.52	0.05	2.58	10	NA	NA	NA
1200091	Baseline_positive	Baseline_positive	NA	Male	5.93425	Yes	14.8485	No diabetes	Never smoked	Same room	10	1100331	32.726	Female	3+	Yes	15	Euro-American (X-type)	12	36	7000	380000	2.95	2.73	0.65	0.1	2.86	3.56	NA	NA	NA
1200092	Baseline_positive	Baseline_positive	NA	Female	54.1726	No	27.6662	No diabetes	Current smoker	Same room	1	1100307	54.4767	Male	2+	No	10	East-Asian (Beijing)	13	40	7000	276000	4.08	2.51	0.27	0.09	0.46	10	NA	NA	NA
1200094	Baseline_positive	Baseline_positive	NA	Female	11.7562	Yes	24.0644	No diabetes	Never smoked	Different room	2	1100307	54.4767	Male	2+	No	10	East-Asian (Beijing)	12.8	39	6800	279000	3.81	2.42	0.33	0.08	9.82	10	NA	NA	NA
1200095	Baseline_positive	Baseline_positive	NA	Female	45.6548	No	34.6615	No diabetes	Current smoker	Different room	1	1100307	54.4767	Male	2+	No	10	East-Asian (Beijing)	14.5	43	6700	292000	3.87	2.25	0.4	0.21	10	10	NA	NA	NA
1200096	Baseline_positive	Baseline_positive	NA	Female	48.0658	Yes	25.58	No diabetes	Current smoker	Different room	2	1100306	54.411	Female	3+	Yes	100	Euro-American (X-type)	10.6	30	7500	317000	4.74	2.01	0.49	0.06	0.51	4.24	NA	NA	NA
1200099	Baseline_positive	Baseline_positive	NA	Female	43.6	Yes	25.7971	No diabetes	Never smoked	Different room	4	1100316	21.4795	Male	3+	Yes	100	Euro-American (LAM)	14	41	7600	291000	4.36	2.42	0.53	0.05	1.29	10	NA	NA	NA
1200101	Baseline_positive	Baseline_positive	NA	Male	72.0055	Yes	26.1891	No diabetes	Never smoked	Different room	10	1100334	33.9014	Male	1+	No	20	NA	8.3	26	6000	254000	4.04	1.51	0.36	0.15	0.59	10	NA	NA	NA
1200108	Baseline_positive	Baseline_positive	NA	Male	76.5452	Yes	20.9734	No diabetes	Current smoker	Different room	10	1100335	71.9425	Female	2+	No	40	Euro-American	16.3	47	7700	185000	3.98	2.88	0.63	0.12	10	10	NA	NA	NA
1200109	Baseline_positive	Baseline_positive	NA	Female	16.8877	Yes	18.1752	No diabetes	Never smoked	Different room	10	1100334	33.9014	Male	1+	No	20	NA	13	38	5700	250000	2.96	2.29	0.37	0.45	10	10	NA	NA	NA
1200110	Baseline_positive	Baseline_positive	NA	Female	43.8822	Yes	26.3094	No diabetes	Never smoked	Different room	5	1100498	53.4521	Female	2+	Yes	10	Euro-American (mainly T)	13.3	40	9300	342000	4.87	3.37	0.64	0.11	7.51	10	NA	NA	NA
1200112	Baseline_positive	Baseline_positive	NA	Male	12.0356	Yes	17.1264	No diabetes	Never smoked	Different room	5	1100498	53.4521	Female	2+	Yes	10	Euro-American (mainly T)	12.7	38	8300	281000	3.37	3.48	0.72	0.21	10	10	NA	NA	NA
1200117	Baseline_positive	Baseline_positive	NA	Female	11.6849	No	19.1327	No diabetes	Never smoked	Different room	8	1100340	46.4603	Male	3+	Yes	100	Euro-American	12.3	38	8300	396000	4.27	2.68	0.6	0.15	0.56	5.41	NA	NA	NA
1200123	Baseline_positive	Baseline_positive	NA	Female	60.6356	Yes	20.3029	No diabetes	Current smoker	Same room	10	1100345	65.8082	Male	3+	Yes	80	Euro-American (LAM)	11	34	4800	345000	2.43	1.96	0.3	0.13	6.49	4.64	NA	NA	NA
1200124	Baseline_positive	Baseline_positive	NA	Male	31.3178	Yes	20.4294	No diabetes	Current smoker	Different room	5	1100345	65.8082	Male	3+	Yes	80	Euro-American (LAM)	11.9	36	8000	349000	4.86	2.11	0.44	0.13	3.15	10	NA	NA	NA
1200131	Baseline_positive	Baseline_positive	NA	Female	36.0822	No	26.0994	No diabetes	Never smoked	Different room	2	1100348	41.726	Male	3+	Yes	80	East-Asian (Beijing)	14.5	43	8800	289000	5.46	2.51	0.59	0.7	2.56	10	NA	NA	NA
1200132	Baseline_positive	Baseline_positive	NA	Male	18.7315	Yes	29.7429	No diabetes	Current smoker	Different room	0	1100348	41.726	Male	3+	Yes	80	East-Asian (Beijing)	16.3	48	6900	305000	3.93	2.31	0.42	0.09	8.8	10	NA	NA	NA
1200133	Baseline_positive	Baseline_positive	NA	Male	13.8685	Yes	22.7666	Prediabetes	Current smoker	Different room	3	1100348	41.726	Male	3+	Yes	80	East-Asian (Beijing)	15.5	44	9100	363000	4.53	3.53	0.53	0.11	0.38	10	NA	NA	NA
1200134	Baseline_positive	Baseline_positive	NA	Male	7.20274	Yes	14.6968	No diabetes	Never smoked	Different room	2	1100348	41.726	Male	3+	Yes	80	East-Asian (Beijing)	13.1	38	5900	343000	3.04	2.15	0.47	0.11	2.4	7.02	NA	NA	NA
1200135	Baseline_positive	Baseline_positive	NA	Male	15.7123	Yes	15.9001	No diabetes	Current smoker	Same room	5	1100353	37.2164	Female	3+	Yes	75	Euro-American (LAM)	14.8	42	6000	156000	2.76	2.58	0.6	0.12	1.84	5.05	NA	NA	NA
1200137	Baseline_positive	Baseline_positive	NA	Female	7.69041	Yes	13.3118	No diabetes	Never smoked	Same room	5	1100353	37.2164	Female	3+	Yes	75	Euro-American (LAM)	13.7	39	12700	529000	5.58	6.09	0.63	0.1	10	7.35	NA	NA	NA
1200139	Baseline_positive	Baseline_positive	NA	Female	26.3781	Yes	29.4535	No diabetes	Never smoked	Same room	10	1100363	27.8959	Male	2+	Yes	40	NA	14.2	41	5500	302000	3.62	1.47	0.39	0.5	1.67	7.47	NA	NA	NA
1200145	Baseline_positive	Baseline_positive	NA	Female	38.5918	Yes	31.1444	No diabetes	Never smoked	Different room	10	1100607	71.8301	Female	2+	Yes	100	Indo-Oceanic	12.3	36	12900	151000	8.91	2.95	0.58	0.07	1.64	3.69	NA	NA	NA
1200149	Baseline_positive	Baseline_positive	NA	Male	11.1288	Yes	13.7944	No diabetes	Never smoked	Same room	10	1100708	43.537	Female	1+	Yes	16	East-Asian (Beijing)	12.1	37	6700	379000	3.97	1.83	0.71	0.33	9.7	3.62	NA	NA	NA
1200150	Baseline_positive	Baseline_positive	NA	Female	6.61918	No	15.3472	No diabetes	Never smoked	Same room	10	1100708	43.537	Female	1+	Yes	16	East-Asian (Beijing)	12.2	37	6600	432000	3.01	2.66	0.53	0.17	10	1.84	NA	NA	NA
1200151	Baseline_positive	Baseline_positive	NA	Male	65.6164	Yes	25.4341	No diabetes	Current smoker	Same room	10	1100369	55.4877	Female	3+	Yes	66	Euro-American (LAM)	14.6	43	8300	185000	4.23	2.74	0.91	0.45	0.74	10	NA	NA	NA
1200152	Baseline_positive	Baseline_positive	NA	Female	36.8959	No	28.4	No diabetes	Never smoked	Different room	10	1100369	55.4877	Female	3+	Yes	66	Euro-American (LAM)	14.7	44	9500	290000	5.14	3.4	0.72	0.86	1.66	9.97	NA	NA	NA
1200153	Baseline_positive	Baseline_positive	NA	Female	35.7808	No	23.1569	No diabetes	Never smoked	Different room	10	1100369	55.4877	Female	3+	Yes	66	Euro-American (LAM)	14.5	43	9700	241000	5.33	3.4	0.78	0.14	0.8	8.81	NA	NA	NA
1200154	Baseline_positive	Baseline_positive	NA	Male	31.063	No	33.0238	No diabetes	Current smoker	Different room	6	1100369	55.4877	Female	3+	Yes	66	Euro-American (LAM)	18.5	52	11000	246000	5.5	3.96	0.77	0.26	10	10	NA	NA	NA
1200158	Baseline_positive	Baseline_positive	NA	Female	7.47397	Yes	15.6653	No diabetes	Never smoked	Different room	1	1100369	55.4877	Female	3+	Yes	66	Euro-American (LAM)	14.9	43	9300	311000	4.28	4.09	0.74	0.29	0.67	10	NA	NA	NA
1200160	Baseline_positive	Baseline_positive	NA	Female	50.3479	No	25.5469	No diabetes	Never smoked	Different room	10	1100707	22.8247	Male	1+	Yes	30	Euro-American (LAM)	13.6	38	7900	247000	4.62	2.35	0.41	0.07	1.24	0.55	NA	NA	NA
1200162	Baseline_positive	Baseline_positive	NA	Female	46.7479	Yes	29.7561	No diabetes	Current smoker	Same room	10	1100367	49.3644	Male	2+	No	55	Indo-Oceanic	13.5	41	5700	313000	3.31	1.87	0.37	0.74	2.96	9.31	NA	NA	NA
1200163	Baseline_positive	Baseline_positive	NA	Female	21.589	Yes	25.3142	No diabetes	Never smoked	Different room	2	1100367	49.3644	Male	2+	No	55	Indo-Oceanic	13.1	38	7500	389000	4.02	3.03	0.38	0.64	9.16	9.13	NA	NA	NA
1200166	Baseline_positive	Baseline_positive	NA	Female	40.389	Yes	28.3556	No diabetes	Never smoked	Different room	10	1100713	14.7562	Male	3+	NA	NA	Euro-American (X-type)	14.1	41	7300	276000	4.53	2.21	0.48	0.17	9.35	9.97	NA	NA	NA
1200167	Baseline_positive	Baseline_positive	NA	Male	18.5041	Yes	22.695	No diabetes	Never smoked	Same room	5	1100713	14.7562	Male	3+	NA	NA	Euro-American (X-type)	15.1	44	8900	303000	4.74	2.56	0.9	0.08	7.15	9.94	NA	NA	NA
1200168	Baseline_positive	Baseline_positive	NA	Female	20.2575	Yes	27.485	No diabetes	Current smoker	Different room	1	1100372	17.9534	Male	3+	Yes	25	East-Asian (Beijing)	12.9	39	8600	144000	5.67	2.17	0.6	0.03	0.49	2.23	NA	NA	NA
1200169	Baseline_positive	Baseline_positive	NA	Male	28.9753	Yes	16.0401	No diabetes	Current smoker	Different room	10	1100709	55.8575	Female	3+	Yes	25	Euro-American (X-type)	16.5	48	5200	263000	2.6	2.03	0.42	0.04	1.27	10	NA	NA	NA
1200170	Baseline_positive	Baseline_positive	NA	Male	25.9534	Yes	16.6895	No diabetes	Never smoked	Same room	8	1100373	22.074	Female	1+	Yes	10	East-Asian (Beijing)	14.7	42	5400	194000	2.64	2.18	0.47	0.21	8.04	10	NA	NA	NA
1200172	Baseline_positive	Baseline_positive	NA	Female	16.5452	Yes	21.7778	No diabetes	Never smoked	Different room	0	1100373	22.074	Female	1+	Yes	10	East-Asian (Beijing)	12.3	39	5900	344000	2.38	2.9	0.53	0.18	1.86	10	NA	NA	NA
1200173	Baseline_positive	Baseline_positive	NA	Male	58.8137	Yes	26.398	Prediabetes	Never smoked	Different room	1	1100717	21.7096	Female	Scanty	No	40	NA	14.5	41	4100	269000	2.07	1.6	0.28	0.29	2.23	3.47	NA	NA	NA
1200174	Baseline_positive	Baseline_positive	NA	Male	29.4384	Yes	23.3234	No diabetes	Current smoker	Different room	1	1100717	21.7096	Female	Scanty	No	40	NA	15.9	46	5200	218000	2.18	2.26	0.49	1.28	0.38	5.01	NA	NA	NA
1200176	Baseline_positive	Baseline_positive	NA	Male	42.4137	Yes	27.86	No diabetes	Current smoker	Same room	12	1100716	45.9507	Female	3+	Yes	15	East-Asian (Beijing)	16.6	48	6600	257000	3.34	2.31	0.56	0.13	7.27	10	NA	NA	NA
1200179	Baseline_positive	Baseline_positive	NA	Male	8.64658	Yes	14.1582	No diabetes	Never smoked	Same room	1	1100921	29.6438	Female	Scanty	Yes	30	Euro-American (LAM)	13.2	38	7000	324000	2.92	3.35	0.28	0.88	10	7.1	NA	NA	NA
1200180	Baseline_positive	Baseline_positive	NA	Male	13.6301	Yes	17.1094	No diabetes	Never smoked	Different room	1	1100397	19.4384	Male	2+	Yes	25	Euro-American (X-type)	13.6	42	7800	270000	3.53	3.61	0.44	0.11	2.38	5.43	NA	NA	NA
1200182	Baseline_positive	Baseline_positive	NA	Female	51.9342	Yes	21.9727	No diabetes	Current smoker	Different room	12	1100396	20.2164	Male	2+	Yes	100	Euro-American (X-type)	15.4	46	8200	250000	3.07	4.09	0.4	0.71	0.51	10	NA	NA	NA
1200184	Baseline_positive	Baseline_positive	NA	Female	26.4301	Yes	21.3111	No diabetes	Never smoked	Different room	6	1100396	20.2164	Male	2+	Yes	100	Euro-American (X-type)	14	40	11700	361000	6.9	3.46	0.5	0.26	6.48	10	NA	NA	NA
1200189	Baseline_positive	Baseline_positive	NA	Male	44.0301	Yes	20.6011	No diabetes	Never smoked	Same room	12	1100400	33.9945	Female	Scanty	Yes	10	Euro-American (LAM)	14.1	43	5500	185000	2.59	2.06	0.4	0.12	1.58	10	NA	NA	NA
1200190	Baseline_positive	Baseline_positive	NA	Male	13.4795	Yes	16.8	No diabetes	Never smoked	Same room	1	1100400	33.9945	Female	Scanty	Yes	10	Euro-American (LAM)	11.9	35	4600	154000	2.18	1.6	0.38	0.08	7.87	10	NA	NA	NA
1200191	Baseline_positive	Baseline_positive	NA	Female	10.4575	Yes	16.3892	No diabetes	Never smoked	Different room	2	1100400	33.9945	Female	Scanty	Yes	10	Euro-American (LAM)	12.3	36	6200	272000	2.56	2.47	0.49	0.12	10	10	NA	NA	NA
1200192	Baseline_positive	Baseline_positive	NA	Male	8.21096	Yes	16.6942	No diabetes	Never smoked	Same room	2	1100400	33.9945	Female	Scanty	Yes	10	Euro-American (LAM)	12.7	38	2400	297000	1.032	1.008	0.072	0.08	3.38	10	NA	NA	NA
1200201	Baseline_positive	Baseline_positive	NA	Male	8.5589	No	14.8429	No diabetes	Never smoked	Different room	0	1100903	25.7233	Female	3+	No	100	East-Asian (Beijing)	13.6	40	8600	303000	4.24	3.56	0.4	0.06	10	10	NA	NA	NA
1200202	Baseline_positive	Baseline_positive	NA	Male	70.0712	Yes	23.9867	No diabetes	Current smoker	Different room	7	1100903	25.7233	Female	3+	No	100	East-Asian (Beijing)	13.3	39	5500	177000	2.48	2.51	0.28	0.12	1.6	10	NA	NA	NA
1200203	Baseline_positive	Baseline_positive	NA	Male	32.3973	No	17.2735	No diabetes	Never smoked	Different room	2	1100903	25.7233	Female	3+	No	100	East-Asian (Beijing)	14.3	43	5700	240000	2.3	2.99	0.37	0.4	9.3	10	NA	NA	NA
1200204	Baseline_positive	Baseline_positive	NA	Female	45.2027	Yes	25.5205	No diabetes	Never smoked	Same room	3	1100907	45.8767	Male	3+	Yes	35	Euro-American (LAM)	12.4	39	10300	290000	5.95	2.93	0.94	0.07	0.83	10	NA	NA	NA
1200205	Baseline_positive	Baseline_positive	NA	Female	52.0192	Yes	26.8252	No diabetes	Never smoked	Different room	10	1100917	35.1315	Female	3+	Yes	70	Euro-American (LAM)	14.6	44	6500	277000	3.57	1.91	0.53	0.21	2.8	7.99	NA	NA	NA
1200206	Baseline_positive	Baseline_positive	NA	Female	45.2027	Yes	31.3938	No diabetes	Current smoker	Same room	10	1100909	38.4795	Male	3+	No	50	East-Asian (Beijing)	14.4	44	8300	337000	4.48	2.55	0.53	0.19	4.52	3.83	NA	NA	NA
1200208	Baseline_positive	Baseline_positive	NA	Female	9.84932	Yes	15.6841	No diabetes	Never smoked	Same room	1	1100909	38.4795	Male	3+	No	50	East-Asian (Beijing)	14.5	43	9400	377000	6.12	2.47	0.61	0.24	5.89	2.44	NA	NA	NA
1200209	Baseline_positive	Baseline_positive	NA	Male	5.25479	Yes	14.9519	No diabetes	Never smoked	Same room	1	1100909	38.4795	Male	3+	No	50	East-Asian (Beijing)	11.8	35	11400	367000	6.04	3.88	1.25	0.07	1.78	1.27	NA	NA	NA
1200212	Baseline_positive	Baseline_positive	NA	Female	43.0603	No	18.8279	No diabetes	Never smoked	Same room	10	1100908	42.663	Male	3+	Yes	25	East-Asian (Beijing)	13.5	41	5600	316000	3.82	1.45	0.22	0.16	1.4	10	NA	NA	NA
1200213	Baseline_positive	Baseline_positive	NA	Male	18.2	Yes	18.8246	No diabetes	Current smoker	Same room	10	1100908	42.663	Male	3+	Yes	25	East-Asian (Beijing)	15.5	45	6800	346000	2.86	2.73	0.4	0.25	7.4	10	NA	NA	NA
1200214	Baseline_positive	Baseline_positive	NA	Female	8.74521	Yes	13.2348	No diabetes	Never smoked	Same room	8	1100908	42.663	Male	3+	Yes	25	East-Asian (Beijing)	12.6	38	9200	380000	5.98	2.38	0.65	0.24	3.98	7.44	NA	NA	NA
1200216	Baseline_positive	Baseline_positive	NA	Female	33.9616	No	20.0892	No diabetes	Never smoked	Same room	2	1100918	50.1452	Male	3+	Yes	70	Euro-American (X-type)	10	32	7800	211000	4.26	2.54	0.38	0.19	1.84	3.88	NA	NA	NA
1200217	Baseline_positive	Baseline_positive	NA	Female	17.6027	No	19.0833	No diabetes	Never smoked	Different room	1	1100929	30.474	Female	3+	Yes	50	Euro-American (mainly T)	14	42	6800	334000	4.14	1.94	0.58	0.06	2.34	3.59	NA	NA	NA
1200218	Baseline_positive	Baseline_positive	NA	Male	9.35342	No	13.568	No diabetes	Never smoked	Different room	1	1100929	30.474	Female	3+	Yes	50	Euro-American (mainly T)	12.5	37	7300	221000	3.43	2.86	0.43	0.05	1.69	0.89	NA	NA	NA
1200221	Baseline_positive	Baseline_positive	NA	Male	42.1041	Yes	23.6838	No diabetes	Current smoker	Different room	3	1100937	18.9123	Female	1+	Yes	50	Euro-American	15.4	45	10800	285000	8.18	1.86	0.51	0.1	1.61	4.77	NA	NA	NA
1200222	Baseline_positive	Baseline_positive	NA	Male	24.2274	Yes	20.8632	No diabetes	Never smoked	Different room	0	1100937	18.9123	Female	1+	Yes	50	Euro-American	16.8	48	5500	180000	2.57	2.26	0.55	0.04	7.99	9.55	NA	NA	NA
1200224	Baseline_positive	Baseline_positive	NA	Male	11.3836	Yes	16.262	No diabetes	Never smoked	Different room	6	1100937	18.9123	Female	1+	Yes	50	Euro-American	13.1	38	8400	343000	4.07	3.6	0.49	0.04	8.62	5.58	NA	NA	NA
1200225	Baseline_positive	Baseline_positive	NA	Female	40.3644	Yes	19.2185	No diabetes	Current smoker	Different room	3	1100937	18.9123	Female	1+	Yes	50	Euro-American	14.6	42	7900	262000	4.68	2.84	0.26	0.06	2.65	10	NA	NA	NA
1200230	Baseline_positive	Baseline_positive	NA	Female	33.1233	Yes	23.1282	No diabetes	Never smoked	Same room	3	1100945	42.2548	Male	3+	Yes	40	Euro-American	13	39	12100	414000	7.48	3.33	0.81	0.08	1.81	10	NA	NA	NA
1200231	Baseline_positive	Baseline_positive	NA	Female	11.8575	Yes	17.2625	No diabetes	Never smoked	Same room	5	1100945	42.2548	Male	3+	Yes	40	Euro-American	13.6	38	10900	427000	6.85	3.14	0.77	0.22	10	5.67	NA	NA	NA
1200233	Baseline_positive	Baseline_positive	NA	Female	62.1151	Yes	26.4796	No diabetes	Never smoked	Same room	10	1100738	66.2027	Male	3+	Yes	15	Euro-American (LAM)	13.2	40	9800	293000	5.54	3.41	0.34	0.16	4.82	10	NA	NA	NA
1200234	Baseline_positive	Baseline_positive	NA	Female	40.0521	Yes	26.1778	No diabetes	Never smoked	Different room	1	1100738	66.2027	Male	3+	Yes	15	Euro-American (LAM)	14.3	43	11300	351000	5.79	4.19	0.75	0.34	10	10	NA	NA	NA
1200235	Baseline_positive	Baseline_positive	NA	Female	48.3836	Yes	28.1245	No diabetes	Never smoked	Different room	3	1100935	28.2658	Male	3+	No	30	Euro-American (LAM)	13.6	41	6500	335000	3.84	1.88	0.31	0.27	1.26	9.43	NA	NA	NA
1200236	Baseline_positive	Baseline_positive	NA	Female	30.6274	Yes	17.6593	No diabetes	Never smoked	Same room	10	1100982	29.5178	Male	1+	Yes	70	Euro-American (H37Rv-like)	10.2	32	8400	229000	4.8	2.86	0.67	0.66	10	10	NA	NA	NA
1200237	Baseline_positive	Baseline_positive	NA	Female	27.6247	Yes	32.2936	No diabetes	Never smoked	Different room	10	1100982	29.5178	Male	1+	Yes	70	Euro-American (H37Rv-like)	13.7	41	10900	404000	5.99	4.02	0.75	0.12	10	10	NA	NA	NA
1200239	Baseline_positive	Baseline_positive	NA	Female	52.3123	Yes	26.3568	Prediabetes	Never smoked	Different room	10	1100982	29.5178	Male	1+	Yes	70	Euro-American (H37Rv-like)	13	39	8500	333000	4.33	3.27	0.51	0.15	10	10	NA	NA	NA
1200240	Baseline_positive	Baseline_positive	NA	Male	20.3123	Yes	18.6335	No diabetes	Current smoker	Different room	6	1100977	52.3918	Female	2+	No	40	Euro-American (X-type)	15.5	45	9600	365000	6.75	2.02	0.68	0.11	5.84	5.08	NA	NA	NA
1200241	Baseline_positive	Baseline_positive	NA	Female	27.9096	No	24.653	No diabetes	Never smoked	Different room	6	1100977	52.3918	Female	2+	No	40	Euro-American (X-type)	13.9	42	8900	362000	5.98	2.01	0.73	0.13	1.18	4.51	NA	NA	NA
1200242	Baseline_positive	Baseline_positive	NA	Male	34.189	Yes	22.6203	No diabetes	Current smoker	Different room	12	1100977	52.3918	Female	2+	No	40	Euro-American (X-type)	15.8	46	10400	268000	6.18	2.4	0.91	0.29	4.85	10	NA	NA	NA
1200245	Baseline_positive	Baseline_positive	NA	Female	12.1616	No	16.4566	No diabetes	Never smoked	Same room	8	1100977	52.3918	Female	2+	No	40	Euro-American (X-type)	13.6	40	4700	247000	2.47	1.72	0.38	0.29	4.63	5.96	NA	NA	NA
1200247	Baseline_positive	Baseline_positive	NA	Male	32.4521	No	28.9546	No diabetes	Current smoker	Same room	10	1100741	30.0301	Female	1+	No	35	NA	17.2	51	7700	274000	4.75	1.8	0.62	1.18	0.53	10	NA	NA	NA
1200250	Baseline_positive	Baseline_positive	NA	Male	18.1452	Yes	17.2649	No diabetes	Current smoker	Different room	2	1100982	29.5178	Male	1+	Yes	70	Euro-American (H37Rv-like)	15.7	48	9300	338000	6.04	2.23	0.65	0.13	10	10	NA	NA	NA
1200251	Baseline_positive	Baseline_positive	NA	Male	9.40274	Yes	15.5039	No diabetes	Never smoked	Different room	2	1100982	29.5178	Male	1+	Yes	70	Euro-American (H37Rv-like)	14.1	40	9900	357000	4.74	4.19	0.77	0.07	1.11	1.05	NA	NA	NA
1200253	Baseline_positive	Baseline_positive	NA	Female	53.6712	Yes	29.6478	No diabetes	Never smoked	Different room	6	1100930	28.4384	Male	Scanty	No	40	Euro-American	13.7	41	8100	276000	4.29	2.99	0.5	2.47	3.06	10	NA	NA	NA
1200256	Baseline_positive	Baseline_positive	NA	Female	48.5068	Yes	28.1088	No diabetes	Never smoked	Different room	3	1100936	20.6658	Male	2+	Yes	25	East-Asian (Beijing)	13.2	40	9100	303000	6.04	2.62	0.37	1.33	1	9.35	NA	NA	NA
1200257	Baseline_positive	Baseline_positive	NA	Female	17.4603	No	21.9429	No diabetes	Never smoked	Same room	10	1100936	20.6658	Male	2+	Yes	25	East-Asian (Beijing)	13.4	39	8400	267000	3.73	3.7	0.64	0.95	9.53	10	NA	NA	NA
1200259	Baseline_positive	Baseline_positive	NA	Male	53.326	Yes	15.1615	No diabetes	Current smoker	Different room	1	1100980	24.4712	Male	3+	No	100	NA	13.2	39	6900	163000	4.8	1.4	0.54	0.07	0.35	5.51	NA	NA	NA
1200263	Baseline_positive	Baseline_positive	NA	Male	15.1753	Yes	16.5371	No diabetes	Current smoker	Different room	1	1100943	25.5178	Male	2+	Yes	100	East-Asian (Beijing)	14.4	45	10400	352000	4.75	4.21	0.71	2.52	10	10	NA	NA	NA
1200264	Baseline_positive	Baseline_positive	NA	Female	47.4137	Yes	28.757	No diabetes	Never smoked	Different room	10	1100997	17.3288	Male	2+	NA	NA	East-Asian (Beijing)	12.2	38	6100	191000	3.31	2.31	0.31	0.07	2.52	10	NA	NA	NA
1200267	Baseline_positive	Baseline_positive	NA	Female	51.0877	Yes	22.1612	No diabetes	Never smoked	Same room	8	1100981	50.3288	Male	1+	Yes	30	East-Asian (Beijing)	12.9	38	7300	320000	4.54	2.08	0.53	0.1	5.29	8.22	NA	NA	NA
1200269	Baseline_positive	Baseline_positive	NA	Male	60.7808	Yes	26.6389	No diabetes	Current smoker	Different room	5	1100990	32.8603	Male	3+	Yes	40	East-Asian (Beijing)	14.6	44	6600	387000	4.2	1.52	0.77	0.06	9.56	6.48	NA	NA	NA
1200271	Baseline_positive	Baseline_positive	NA	Male	41.5562	No	22.4609	No diabetes	Current smoker	Different room	1	1100984	19.8438	Male	2+	No	30	Euro-American (mainly T)	13.8	42	8100	248000	4.92	2.38	0.63	0.08	10	10	NA	NA	NA
1200272	Baseline_positive	Baseline_positive	NA	Female	47.3014	Yes	31.395	Prediabetes	Current smoker	Different room	1	1100984	19.8438	Male	2+	No	30	Euro-American (mainly T)	13.8	42	11100	302000	7.43	2.9	0.73	0.08	1.98	10	NA	NA	NA
1200273	Baseline_positive	Baseline_positive	NA	Female	12.6082	No	20.0319	No diabetes	Never smoked	Different room	2	1100984	19.8438	Male	2+	No	30	Euro-American (mainly T)	12.7	39	7400	383000	3.57	3.23	0.39	0.11	2.04	10	NA	NA	NA
1200274	Baseline_positive	Baseline_positive	NA	Male	10.7452	Yes	18.4911	No diabetes	Never smoked	Different room	3	1100984	19.8438	Male	2+	No	30	Euro-American (mainly T)	13.4	41	8500	456000	4.94	2.95	0.51	0.09	4.11	10	NA	NA	NA
1200276	Baseline_positive	Baseline_positive	NA	Female	15.7151	Yes	18.2331	No diabetes	Never smoked	Different room	2	1100984	19.8438	Male	2+	No	30	Euro-American (mainly T)	13.7	43	6600	270000	3.58	2.36	0.54	0.07	5.68	10	NA	NA	NA
1200277	Baseline_positive	Baseline_positive	NA	Female	60.6301	No	30.3059	No diabetes	Never smoked	Different room	6	1100989	20.2219	Male	1+	No	40	Euro-American	13.7	43	10800	323000	6.2	3.55	0.68	0.25	10	6.09	NA	NA	NA
1200278	Baseline_positive	Baseline_positive	NA	Male	71.5562	No	26.3952	No diabetes	Quit >6 mo ago	Different room	6	1100969	40.4603	Male	2+	Yes	70	Euro-American (X-type)	16	49	6300	180000	3.4	2.05	0.51	0.4	3	4.19	NA	NA	NA
1200282	Baseline_positive	Baseline_positive	NA	Female	68.9205	No	15.7888	Diabetes	Never smoked	Different room	10	1100995	32.4795	Female	3+	Yes	60	Euro-American (mainly T)	15	43	8900	394000	5.55	2.84	0.43	0.52	3.32	2	NA	NA	NA
1200283	Baseline_positive	Baseline_positive	NA	Male	34.5068	No	28.3604	No diabetes	Current smoker	Same room	10	1100995	32.4795	Female	3+	Yes	60	Euro-American (mainly T)	16.1	47	7200	281000	3.84	2.58	0.42	0.06	3.85	7.49	NA	NA	NA
1200285	Baseline_positive	Baseline_positive	NA	Female	8.7863	Yes	16.576	Diabetes	Never smoked	Same room	10	1100995	32.4795	Female	3+	Yes	60	Euro-American (mainly T)	13.1	38	7200	367000	2.96	3.49	0.55	0.21	0.59	1.06	NA	NA	NA
1200289	Baseline_positive	Baseline_positive	NA	Male	45.9342	Yes	22.5598	No diabetes	Never smoked	Same room	6	1100746	33.3123	Female	3+	Yes	60	Euro-American (mainly T)	15.3	44	5300	236000	3.59	1.13	0.29	0.05	0.83	2.09	NA	NA	NA
1200290	Baseline_positive	Baseline_positive	NA	Female	39.8	No	35.6796	No diabetes	Never smoked	Same room	4	1101008	46.6192	Male	2+	No	25	East-Asian (Beijing)	14.7	43	8600	223000	5.52	2.49	0.37	0.67	0.69	7.78	NA	NA	NA
1200292	Baseline_positive	Baseline_positive	NA	Female	31.8986	Yes	22.6659	No diabetes	Never smoked	Different room	1	1101004	58.3096	Female	2+	No	25	Euro-American	12.8	40	7600	296000	4.8	1.94	0.51	0.66	3.96	4	NA	NA	NA
1200294	Baseline_positive	Baseline_positive	NA	Male	54.3781	Yes	19.1894	No diabetes	Current smoker	Same room	3	1101004	58.3096	Female	2+	No	25	Euro-American	11.8	37	7200	309000	3.45	3.14	0.4	0.27	0.61	8.94	NA	NA	NA
1200296	Baseline_positive	Baseline_positive	NA	Male	38.1836	Yes	31.3543	No diabetes	Never smoked	Different room	2	1101012	35.2932	Female	1+	Yes	40	Euro-American	16.2	49	7000	271000	3.94	2.46	0.44	0.05	0.71	2.24	NA	NA	NA
1200297	Baseline_positive	Baseline_positive	NA	Female	11.1041	Yes	17.7551	No diabetes	Never smoked	Same room	7	1101012	35.2932	Female	1+	Yes	40	Euro-American	11.4	36	4500	382000	1.93	2.09	0.45	0.06	10	5.83	NA	NA	NA
1200298	Baseline_positive	Baseline_positive	NA	Female	55.2164	Yes	26.8456	No diabetes	Current smoker	Different room	3	1101011	25.7041	Male	3+	No	40	Euro-American (mainly T)	13.5	41	7400	228000	4.27	2.25	0.44	0.28	0.8	10	NA	NA	NA
1200301	Baseline_positive	Baseline_positive	NA	Male	41.6904	Yes	29.7924	No diabetes	Never smoked	Different room	2	1101015	18.9863	Male	3+	Yes	66	Euro-American (LAM)	16	46	7500	288000	3.9	2.73	0.47	0.15	10	1.98	NA	NA	NA
1200302	Baseline_positive	Baseline_positive	NA	Female	18.9973	Yes	21.1394	No diabetes	Never smoked	Same room	5	1100755	42.5753	Female	2+	No	30	Euro-American	14.4	43	5300	320000	2.74	1.99	0.34	0.07	10	4.26	NA	NA	NA
1200303	Baseline_positive	Baseline_positive	NA	Female	37.4	Yes	22.8936	No diabetes	Never smoked	Different room	3	1101015	18.9863	Male	3+	Yes	66	Euro-American (LAM)	14.3	44	6500	295000	3.26	2.56	0.45	0.14	10	10	NA	NA	NA
1200306	Baseline_positive	Baseline_positive	NA	Male	13.1479	Yes	17.4093	No diabetes	Never smoked	Different room	5	1100755	42.5753	Female	2+	No	30	Euro-American	14.6	44	5000	274000	1.7	2.82	0.3	0.1	5.24	3.95	NA	NA	NA
1200308	Baseline_positive	Baseline_positive	NA	Male	56.8959	Yes	20.8711	No diabetes	Current smoker	Same room	5	1100757	52.4301	Female	1+	No	5	East-Asian (Beijing)	14.9	45	8700	223000	4.97	3.02	0.48	0.13	10	7.49	NA	NA	NA
1200309	Baseline_positive	Baseline_positive	NA	Female	45.9479	Yes	22.4724	No diabetes	Never smoked	Different room	0	1101018	51.0192	Male	2+	Yes	25	Euro-American (LAM)	12.5	37	6100	239000	3.66	2.07	0.27	0.07	4.62	10	NA	NA	NA
1200312	Baseline_positive	Baseline_positive	NA	Female	48.2712	Yes	32.5052	No diabetes	Quit >6 mo ago	Same room	5	1100421	51.7507	Male	3+	No	5	East-Asian (Beijing)	13.6	41	7500	214000	4.8	2.08	0.41	0.1	10	0.71	NA	NA	NA
1200320	Baseline_positive	Baseline_positive	NA	Male	22.4274	Yes	19.5799	No diabetes	Current smoker	Different room	2	1101037	39.3589	Male	1+	Yes	100	Euro-American	17	49	6700	246000	3.43	1.8	0.8	0.2	5.44	9.23	NA	NA	NA
1200322	Baseline_positive	Baseline_positive	NA	Female	39.1562	No	23.0841	No diabetes	Never smoked	Different room	12	1101025	48.2658	Male	3+	Yes	86	Euro-American	13.2	40	8500	257000	6.19	1.79	0.43	0.64	1.95	0.77	NA	NA	NA
1200323	Baseline_positive	Baseline_positive	NA	Female	19.6849	Yes	20.1552	No diabetes	Never smoked	Different room	6	1101025	48.2658	Male	3+	Yes	86	Euro-American	12.7	38	9500	292000	6.08	2.75	0.57	0.12	1.16	2.61	NA	NA	NA
1200324	Baseline_positive	Baseline_positive	NA	Male	9.1589	Yes	13.7732	No diabetes	Never smoked	Different room	6	1101025	48.2658	Male	3+	Yes	86	Euro-American	11.1	34	8100	321000	4.78	2.35	0.73	0.03	2.75	0.18	NA	NA	NA
1200326	Baseline_positive	Baseline_positive	NA	Female	16.326	Yes	18.6028	No diabetes	Never smoked	Different room	4	1101025	48.2658	Male	3+	Yes	86	Euro-American	8.8	30	8900	360000	4.83	2.45	0.87	0.15	4.02	9.79	NA	NA	NA
1200328	Baseline_positive	Baseline_positive	NA	Female	10.2301	Yes	18.9674	No diabetes	Never smoked	Different room	4	1101028	32.8466	Female	1+	No	25	Euro-American (mainly T)	12.5	37	6000	346000	3	2.24	0.43	0.13	3.55	7.08	NA	NA	NA
1200338	Baseline_positive	Baseline_positive	NA	Male	21.6658	Yes	18.5626	No diabetes	Current smoker	Same room	5	1101035	62.5178	Female	1+	No	100	Euro-American (X-type)	16.1	47	5800	240000	2.95	2.44	0.35	0.33	3.52	2.6	NA	NA	NA
1200339	Baseline_positive	Baseline_positive	NA	Male	57.4164	Yes	23.3275	No diabetes	Current smoker	Different room	3	1101035	62.5178	Female	1+	No	100	Euro-American (X-type)	16.1	48	8900	248000	5.98	2.26	0.46	0.56	0.5	6.87	NA	NA	NA
1200341	Baseline_positive	Baseline_positive	NA	Male	39.9808	Yes	21.5577	No diabetes	Quit >6 mo ago	Different room	1	1100764	62.3808	Female	2+	No	35	East-Asian (Beijing)	16.1	44	4900	222000	2.7	1.56	0.3	0.06	1.19	3.6	NA	NA	NA
1200344	Baseline_positive	Baseline_positive	NA	Male	47.4164	No	18.2553	No diabetes	Current smoker	Same room	2	1100764	62.3808	Female	2+	No	35	East-Asian (Beijing)	14	43	7800	222000	4.6	2.34	0.63	0.24	5.94	1.61	NA	NA	NA
1200345	Baseline_positive	Baseline_positive	NA	Female	38.2027	No	21.867	No diabetes	Never smoked	Different room	1	1101054	87.7178	Male	1+	No	15	Euro-American	14.2	43	9500	277000	6.71	2.26	0.49	0.03	3.16	0.65	NA	NA	NA
1200346	Baseline_positive	Baseline_positive	NA	Male	7.99178	Yes	15.0862	No diabetes	Never smoked	Different room	1	1101054	87.7178	Male	1+	No	15	Euro-American	14.2	42	6700	281000	2.48	3.18	0.43	0.06	3.52	3.03	NA	NA	NA
1200348	Baseline_positive	Baseline_positive	NA	Male	8.69863	Yes	15.2255	No diabetes	Never smoked	Different room	1	1100764	62.3808	Female	2+	No	35	East-Asian (Beijing)	14.1	41	7300	402000	3.04	3.23	0.46	0.12	1.19	1.17	NA	NA	NA
1200349	Baseline_positive	Baseline_positive	NA	Female	45.9178	Yes	26.6686	No diabetes	Never smoked	Different room	2	1101047	24.6055	Male	1+	No	35	Euro-American (LAM)	13.5	39	8100	306000	5.22	1.91	0.74	0.11	1.77	6.55	NA	NA	NA
1200351	Baseline_positive	Baseline_positive	NA	Male	16.8082	Yes	NA	No diabetes	Current smoker	Same room	2	1101047	24.6055	Male	1+	No	35	Euro-American (LAM)	15.9	45	6800	256000	3.67	2.52	0.48	0.1	1.94	2.74	NA	NA	NA
1200352	Baseline_positive	Baseline_positive	NA	Male	42.1151	Yes	18.0285	Prediabetes	Current smoker	Different room	10	1100767	62.9452	Female	Scanty	No	30	NA	14	43	4800	236000	2.47	1.87	0.35	1.02	0.74	5.35	NA	NA	NA
1200363	Baseline_positive	Baseline_positive	NA	Female	39.0822	Yes	27.7289	No diabetes	Never smoked	Different room	2	1101074	34.189	Female	1+	No	90	East-Asian (Beijing)	11.8	37	5200	230000	2.85	1.79	0.27	0.09	0.66	3.47	NA	NA	NA
1200366	Baseline_positive	Baseline_positive	NA	Female	28.063	No	20.7198	No diabetes	Never smoked	Different room	1	1101074	34.189	Female	1+	No	90	East-Asian (Beijing)	12.2	38	7100	337000	4.26	2.06	0.37	0.07	1.71	10	NA	NA	NA
1200369	Baseline_positive	Baseline_positive	NA	Female	27.011	Yes	21.7558	No diabetes	Never smoked	Different room	1	1101074	34.189	Female	1+	No	90	East-Asian (Beijing)	13.2	40	7000	453000	3.7	2.54	0.53	0.06	0.84	2	NA	NA	NA
1200371	Baseline_positive	Baseline_positive	NA	Male	23.9945	Yes	20.6632	No diabetes	Current smoker	Different room	1	1101074	34.189	Female	1+	No	90	East-Asian (Beijing)	15	46	6900	355000	4.53	1.84	0.36	0.1	10	10	NA	NA	NA
1200373	Baseline_positive	Baseline_positive	NA	Female	45.3342	Yes	21.6576	No diabetes	Never smoked	Different room	5	1100763	24.8247	Male	1+	No	30	East-Asian (Beijing)	11	35	6800	337000	3.72	2.59	0.46	3.73	0.98	6.27	NA	NA	NA
1200374	Baseline_positive	Baseline_positive	NA	Male	9.90137	Yes	14.2645	No diabetes	Never smoked	Different room	7	1100763	24.8247	Male	1+	No	30	East-Asian (Beijing)	10.6	33	6700	378000	3.78	2.19	0.62	0.24	8.87	5.07	NA	NA	NA
1200377	Baseline_positive	Baseline_positive	NA	Female	44.0849	Yes	24.6479	No diabetes	Never smoked	Same room	2	1101061	44.4438	Male	3+	Yes	90	East-Asian (Beijing)	13	39	8100	299000	4.48	2.62	0.49	0.06	4.38	0.78	NA	NA	NA
1200378	Baseline_positive	Baseline_positive	NA	Male	19.0055	Yes	21.2569	No diabetes	Current smoker	Different room	6	1101061	44.4438	Male	3+	Yes	90	East-Asian (Beijing)	14.3	43	9100	341000	4.64	3.23	0.8	0.07	4.85	3.2	NA	NA	NA
1200379	Baseline_positive	Baseline_positive	NA	Male	15.0274	Yes	17.6505	No diabetes	Never smoked	Different room	10	1101061	44.4438	Male	3+	Yes	90	East-Asian (Beijing)	13.8	41	9400	324000	4.85	3.3	0.81	0.1	4.44	4.82	NA	NA	NA
1200380	Baseline_positive	Baseline_positive	NA	Female	14.7589	Yes	13.9229	No diabetes	Never smoked	Different room	2	1101061	44.4438	Male	3+	Yes	90	East-Asian (Beijing)	12.1	37	8200	406000	3.35	3.49	0.61	0.15	0.46	4.73	NA	NA	NA
1200381	Baseline_positive	Baseline_positive	NA	Female	10.0219	No	15.104	No diabetes	Never smoked	Different room	3	1101061	44.4438	Male	3+	Yes	90	East-Asian (Beijing)	13.1	38	10200	362000	4.08	5.24	0.49	0.13	7.7	10	NA	NA	NA
1200382	Baseline_positive	Baseline_positive	NA	Female	7.90685	Yes	14.6684	No diabetes	Never smoked	Different room	2	1101061	44.4438	Male	3+	Yes	90	East-Asian (Beijing)	12.6	36	13000	450000	5.23	5.68	0.78	0.12	10	7.89	NA	NA	NA
1200384	Baseline_positive	Baseline_positive	NA	Male	33	No	25.1148	No diabetes	Current smoker	Same room	3	1101064	30.0301	Female	Scanty	No	20	East-Asian (Beijing)	14.8	43	8400	339000	3.62	3.62	0.58	0.1	1.57	10	NA	NA	NA
1200385	Baseline_positive	Baseline_positive	NA	Male	19.1863	Yes	18.369	No diabetes	Current smoker	Different room	1	1101064	30.0301	Female	Scanty	No	20	East-Asian (Beijing)	14.4	42	8200	382000	3.73	3.47	0.8	0.66	10	10	NA	NA	NA
1200386	Baseline_positive	Baseline_positive	NA	Female	14.6301	Yes	17.345	No diabetes	Never smoked	Different room	1	1101064	30.0301	Female	Scanty	No	20	East-Asian (Beijing)	14.2	42	6200	228000	2.95	2.33	0.71	0.18	10	5.61	NA	NA	NA
1200387	Baseline_positive	Baseline_positive	NA	Female	46.3479	Yes	28	No diabetes	Never smoked	Different room	3	1100838	53.874	Male	2+	Yes	30	NA	14.5	41	8200	296000	4.02	3.19	0.68	0.26	4.1	8.86	NA	NA	NA
1200389	Baseline_positive	Baseline_positive	NA	Female	12.7753	Yes	15.3853	No diabetes	Never smoked	Different room	2	1101067	51.2575	Male	3+	No	90	Euro-American (X-type)	14.1	41	5900	280000	2.9	2.37	0.49	0.09	0.7	1.59	NA	NA	NA
1200391	Baseline_positive	Baseline_positive	NA	Female	14.8247	No	15.2787	No diabetes	Never smoked	Different room	3	1101067	51.2575	Male	3+	No	90	Euro-American (X-type)	12	37	5400	298000	2.58	2.33	0.41	0.07	1.66	4.55	NA	NA	NA
1200392	Baseline_positive	Baseline_positive	NA	Male	23.4055	Yes	23.3918	No diabetes	Current smoker	Different room	1	1101067	51.2575	Male	3+	No	90	Euro-American (X-type)	15.8	47	7000	332000	3.51	2.54	0.61	0.73	4.56	0.64	NA	NA	NA
1200396	Baseline_positive	Baseline_positive	NA	Female	34.926	No	18.1333	No diabetes	Never smoked	Same room	6	1101083	36.2959	Male	1+	Yes	20	East-Asian (Beijing)	12.5	37	7600	330000	4.41	2.49	0.53	0.13	3.07	10	NA	NA	NA
1200397	Baseline_positive	Baseline_positive	NA	Male	75.7671	Yes	28.2622	No diabetes	Never smoked	Different room	1	1101083	36.2959	Male	1+	Yes	20	East-Asian (Beijing)	14.4	41	4800	220000	2.45	1.68	0.33	0.19	1.47	6.31	NA	NA	NA
1200398	Baseline_positive	Baseline_positive	NA	Female	70.537	Yes	19.4135	Prediabetes	Never smoked	Different room	1	1101083	36.2959	Male	1+	Yes	20	East-Asian (Beijing)	11.2	36	7100	276000	4.8	1.47	0.46	0.95	3.34	7.64	NA	NA	NA
1200404	Baseline_positive	Baseline_positive	NA	Male	45.2767	Yes	19.8127	No diabetes	Current smoker	Same room	4	1101085	31.1945	Female	3+	No	15	Euro-American (X-type)	16	45	7400	243000	4.47	1.92	0.3	0.31	10	6.53	NA	NA	NA
1200405	Baseline_positive	Baseline_positive	NA	Male	13.9315	Yes	17.4449	No diabetes	Never smoked	Same room	6	1101085	31.1945	Female	3+	No	15	Euro-American (X-type)	16.4	46	6800	283000	3.17	3.18	0.29	2.48	7.98	3.83	NA	NA	NA
1200406	Baseline_positive	Baseline_positive	NA	Female	6.68493	No	13.7051	No diabetes	Never smoked	Same room	12	1101085	31.1945	Female	3+	No	15	Euro-American (X-type)	12.8	36	6600	391000	2.55	3.3	0.4	0.12	3.85	1.89	NA	NA	NA
1200408	Baseline_positive	Baseline_positive	NA	Female	41.3671	No	25.3778	Diabetes	Never smoked	Different room	2	1100773	20.1342	Female	2+	Yes	65	Euro-American (mainly T)	14.3	41	8200	302000	5.07	2.52	0.47	0.12	1.33	6.18	NA	NA	NA
1200415	Baseline_positive	Baseline_positive	NA	Female	31.326	No	26.8252	No diabetes	Never smoked	Same room	3	1101088	32.7616	Male	2+	No	15	Euro-American (LAM)	13.2	39	9400	352000	4.9	3.53	0.35	1.05	10	9.11	NA	NA	NA
1200417	Baseline_positive	Baseline_positive	NA	Female	8.76712	Yes	17.7143	No diabetes	Never smoked	Different room	12	1101088	32.7616	Male	2+	No	15	Euro-American (LAM)	12.8	37	7400	294000	3.86	2.64	0.52	0.16	3.45	2.15	NA	NA	NA
1200421	Baseline_positive	Baseline_positive	NA	Female	33.0384	Yes	24.0052	No diabetes	Never smoked	Different room	1	1101084	35.7671	Male	3+	Yes	100	East-Asian (Beijing)	14.3	42	6100	322000	3.72	2.01	0.31	0.22	5.72	7.12	NA	NA	NA
1200422	Baseline_positive	Baseline_positive	NA	Male	43.5479	Yes	22.5181	No diabetes	Current smoker	Different room	1	1101084	35.7671	Male	3+	Yes	100	East-Asian (Beijing)	13.3	39	7200	348000	2.86	2.86	0.62	0.12	3.01	10	NA	NA	NA
1200424	Baseline_positive	Baseline_positive	NA	Male	8.50959	Yes	19.2744	No diabetes	Never smoked	Different room	0	1101084	35.7671	Male	3+	Yes	100	East-Asian (Beijing)	12.1	35	7700	265000	2.87	3.32	0.97	0.19	3.75	8.48	NA	NA	NA
1200426	Baseline_positive	Baseline_positive	NA	Male	49.5507	Yes	19.5795	Diabetes	Quit >6 mo ago	Different room	0	1101084	35.7671	Male	3+	Yes	100	East-Asian (Beijing)	13.8	41	11500	299000	7.25	2.59	0.86	0.11	1.88	2.58	NA	NA	NA
1200427	Baseline_positive	Baseline_positive	NA	Female	50.5507	Yes	22.1641	No diabetes	Never smoked	Different room	1	1101084	35.7671	Male	3+	Yes	100	East-Asian (Beijing)	13.1	40	9200	232000	4.47	3.69	0.38	0.09	0.44	1.08	NA	NA	NA
1200428	Baseline_positive	Baseline_positive	NA	Female	11.526	Yes	16.7347	No diabetes	Never smoked	Different room	1	1101084	35.7671	Male	3+	Yes	100	East-Asian (Beijing)	11.2	35	6600	368000	2.77	2.91	0.66	0.14	0.56	9.74	NA	NA	NA
1200430	Baseline_positive	Baseline_positive	NA	Female	49.4301	Yes	31.4221	No diabetes	Never smoked	Different room	1	1101084	35.7671	Male	3+	Yes	100	East-Asian (Beijing)	12.2	38	10400	350000	6	3.09	0.65	0.07	1.23	6.07	NA	NA	NA
1200434	Baseline_positive	Baseline_positive	NA	Female	9.33973	No	18.9878	No diabetes	Never smoked	Different room	10	1101304	31.4822	Male	2+	No	25	Euro-American (X-type)	14.7	42	9000	451000	4.68	3.51	0.63	0.29	0.9	0.96	NA	NA	NA
1200435	Baseline_positive	Baseline_positive	NA	Female	36.1233	Yes	22.5652	No diabetes	Never smoked	Different room	6	1101304	31.4822	Male	2+	No	25	Euro-American (X-type)	10.5	33	5700	349000	2.92	2.46	0.25	0.15	0.88	0.88	NA	NA	NA
1200438	Baseline_positive	Baseline_positive	NA	Female	37.6219	No	22.722	Prediabetes	Never smoked	Different room	10	1101304	31.4822	Male	2+	No	25	Euro-American (X-type)	13.4	38	5500	256000	3.13	1.72	0.45	0.07	0.36	6.19	NA	NA	NA
1200441	Baseline_positive	Baseline_positive	NA	Male	23.1178	Yes	19.3111	No diabetes	Never smoked	Different room	6	1101089	25.2466	Female	3+	No	20	Euro-American	15.5	45	4500	260000	2.34	1.75	0.36	0.05	0.43	6.28	NA	NA	NA
1200443	Baseline_positive	Baseline_positive	NA	Female	26.5863	Yes	20.5904	No diabetes	Never smoked	Same room	3	1101089	25.2466	Female	3+	No	20	Euro-American	13.6	40	6100	225000	3.11	2.37	0.42	0.08	1.31	3.78	NA	NA	NA
1200444	Baseline_positive	Baseline_positive	NA	Female	55.2548	Yes	22.8972	No diabetes	Never smoked	Same room	10	1101091	24.0356	Male	2+	Yes	75	Euro-American	13.6	40	6400	229000	3.36	2.57	0.38	0.6	9.14	8.28	NA	NA	NA
1200445	Baseline_positive	Baseline_positive	NA	Female	59.7151	Yes	23.9715	No diabetes	Never smoked	Different room	10	1101089	25.2466	Female	3+	No	20	Euro-American	13.6	39	5500	239000	3.37	1.47	0.34	0.24	1.04	3.73	NA	NA	NA
1200452	Baseline_positive	Baseline_positive	NA	Female	34.3288	No	23.8319	No diabetes	Never smoked	Different room	10	1101301	62.1644	Female	Scanty	Yes	30	Euro-American (LAM)	13.6	40	10100	317000	4.141	3.333	0.505	0.12	10	6.09	NA	NA	NA
1200454	Baseline_positive	Baseline_positive	NA	Female	9.03014	Yes	14.8015	No diabetes	Never smoked	Different room	10	1101301	62.1644	Female	Scanty	Yes	30	Euro-American (LAM)	13.1	38	8200	292000	5.33	1.886	0.574	0.07	1.49	0.32	NA	NA	NA
1200456	Baseline_positive	Baseline_positive	NA	Female	37.8082	No	25.5111	No diabetes	Never smoked	Same room	0	1101313	38.9507	Male	1+	Yes	30	Indo-Oceanic	11.9	36	12700	282000	9.525	2.286	0.762	0.23	0.86	1.32	NA	NA	NA
1200458	Baseline_positive	Baseline_positive	NA	Female	33.7452	No	29.6485	No diabetes	Never smoked	Different room	10	1101321	55.4055	Female	2+	No	50	Euro-American (X-type)	11.5	36	10700	365000	8.424	1.819	0.321	0.06	0.73	1.89	NA	NA	NA
1200463	Baseline_positive	Baseline_positive	NA	Female	61.9562	Yes	33.0466	No diabetes	Current smoker	Different room	7	1101317	33.1205	Female	3+	Yes	55	Euro-American (X-type)	13.3	39	5700	233000	3.3	1.74	0.28	0.07	2.92	0.37	NA	NA	NA
1200464	Baseline_positive	Baseline_positive	NA	Male	41.9151	No	24.974	No diabetes	Quit >6 mo ago	Different room	1	1101317	33.1205	Female	3+	Yes	55	Euro-American (X-type)	15.4	46	8700	598000	5.95	2.03	0.41	0.21	2.05	3.37	NA	NA	NA
1200465	Baseline_positive	Baseline_positive	NA	Female	36.4712	Yes	23.4667	No diabetes	Never smoked	Different room	2	1101317	33.1205	Female	3+	Yes	55	Euro-American (X-type)	13.4	41	8300	333000	4.23	3.4	0.42	0.3	1.74	3.28	NA	NA	NA
1200466	Baseline_positive	Baseline_positive	NA	Male	18.5836	No	18.7107	No diabetes	Current smoker	Different room	2	1101317	33.1205	Female	3+	Yes	55	Euro-American (X-type)	15.7	45	7800	322000	4.83	2.49	0.39	0.69	0.51	4.88	NA	NA	NA
1200468	Baseline_positive	Baseline_positive	NA	Male	24.0548	No	22.5215	No diabetes	Never smoked	Different room	3	1101316	37.1397	Female	2+	No	60	East-Asian (Beijing)	14.9	44	7300	297000	2.46	4.07	0.6	0.11	5.78	0.99	NA	NA	NA
1200470	Baseline_positive	Baseline_positive	NA	Male	13.6055	No	15.6732	No diabetes	Never smoked	Different room	10	1101316	37.1397	Female	2+	No	60	East-Asian (Beijing)	12.9	38	7300	343000	3.97	2.48	0.63	0.2	1.46	0.51	NA	NA	NA
1200474	Baseline_positive	Baseline_positive	NA	Female	9.95616	Yes	13.3724	No diabetes	Never smoked	Different room	1	1101319	60.1616	Female	3+	Yes	60	Euro-American (X-type)	12.4	39	4800	2	2.14	1.76	0.73	0.09	4.51	4.23	NA	NA	NA
1200478	Baseline_positive	Baseline_positive	NA	Male	8.20822	Yes	16.5972	No diabetes	Never smoked	Same room	10	1101322	30.8055	Female	1+	No	50	East-Asian (Beijing)	11.5	36	10400	277000	5.4	3.45	1.04	0.07	0.58	10	NA	NA	NA
1200480	Baseline_positive	Baseline_positive	NA	Female	54.6301	Yes	26.7168	Prediabetes	Never smoked	Different room	1	1101322	30.8055	Female	1+	No	50	East-Asian (Beijing)	13.7	40	6400	276000	3.67	2.28	0.32	0.79	5.52	10	NA	NA	NA
1200482	Baseline_positive	Baseline_positive	NA	Female	14.6603	Yes	20.3156	No diabetes	Never smoked	Different room	1	1101322	30.8055	Female	1+	No	50	East-Asian (Beijing)	9.9	34	7000	354000	3.78	2.72	0.43	0.36	2	10	NA	NA	NA
1200484	Baseline_positive	Baseline_positive	NA	Male	29.9123	Yes	19.9449	No diabetes	Current smoker	Different room	0	1101319	60.1616	Female	3+	Yes	60	Euro-American (X-type)	15.7	45	7600	201000	4.84	2.18	0.36	0.06	0.47	10	NA	NA	NA
1200485	Baseline_positive	Baseline_positive	NA	Female	57.8192	Yes	32.7012	No diabetes	Never smoked	Different room	6	1101329	20.2548	Male	2+	No	25	East-Asian (Beijing)	13.4	39	11800	235000	8.49	2.43	0.73	0.03	3.11	10	NA	NA	NA
1200491	Baseline_positive	Baseline_positive	NA	Female	45.126	Yes	37.3123	No diabetes	Never smoked	Same room	3	1101318	48.7041	Male	2+	No	40	Euro-American (X-type)	13	40	8300	377000	5	2.31	0.65	0.17	8.21	10	NA	NA	NA
1200492	Baseline_positive	Baseline_positive	NA	Male	26.7781	Yes	25.3498	No diabetes	Current smoker	Different room	1	1101318	48.7041	Male	2+	No	40	Euro-American (X-type)	16.8	50	10000	396000	5.04	4.07	0.64	0.04	2.18	10	NA	NA	NA
1200493	Baseline_positive	Baseline_positive	NA	Male	20.2438	No	21.9735	No diabetes	Current smoker	Different room	2	1101318	48.7041	Male	2+	No	40	Euro-American (X-type)	16.4	49	7300	346000	3.96	2.65	0.42	0.04	2.87	10	NA	NA	NA
1200494	Baseline_positive	Baseline_positive	NA	Male	14.1068	Yes	18.1449	No diabetes	Current smoker	Same room	1	1101318	48.7041	Male	2+	No	40	Euro-American (X-type)	17.2	51	7300	347000	3.95	2.64	0.59	0.03	1	10	NA	NA	NA
1200495	Baseline_positive	Baseline_positive	NA	Female	49.5397	Yes	29.7902	No diabetes	Never smoked	Different room	2	1100786	50.8055	Male	3+	No	75	Indo-Oceanic	15	45	8700	234000	5.28	2.54	0.66	0.04	0.72	10	NA	NA	NA
1200496	Baseline_positive	Baseline_positive	NA	Female	14.7178	No	20.1531	No diabetes	Never smoked	Different room	3	1100786	50.8055	Male	3+	No	75	Indo-Oceanic	13.5	41	8000	313000	4.42	2.66	0.69	0.03	10	10	NA	NA	NA
1200499	Baseline_positive	Baseline_positive	NA	Female	38.5863	No	22.5928	No diabetes	Never smoked	Different room	10	1101337	19.1836	Male	2+	No	60	Euro-American (X-type)	14	41	8400	338000	5.21	2.59	0.28	0.12	0.59	10	NA	NA	NA
1200508	Baseline_positive	Baseline_positive	NA	Female	57.9671	Yes	23.1569	No diabetes	Never smoked	Same room	12	1101342	35.4247	Female	3+	No	30	Euro-American (LAM)	13.4	41	6700	296000	3.75	2.14	0.54	0.35	0.83	9.36	NA	NA	NA
1200511	Baseline_positive	Baseline_positive	NA	Female	28.5151	Yes	28.764	No diabetes	Current smoker	Different room	0	1101340	49.8137	Female	3+	Yes	50	Euro-American (X-type)	12.5	37	6400	265000	3.61	2.19	0.49	0.25	2.65	10	NA	NA	NA
1200513	Baseline_positive	Baseline_positive	NA	Female	30.0247	Yes	30.1353	No diabetes	Never smoked	Different room	1	1101340	49.8137	Female	3+	Yes	50	Euro-American (X-type)	13.1	39	6800	194000	4.3	1.94	0.39	0.2	0.8	10	NA	NA	NA
1200515	Baseline_positive	Baseline_positive	NA	Male	22.3781	Yes	17.7832	No diabetes	Current smoker	Different room	1	1101340	49.8137	Female	3+	Yes	50	Euro-American (X-type)	15.9	46	6800	320000	3.56	2.62	0.41	0.25	0.47	0.41	NA	NA	NA
1200516	Baseline_positive	Baseline_positive	NA	Female	17.3781	Yes	22.3899	No diabetes	Never smoked	Different room	1	1101340	49.8137	Female	3+	Yes	50	Euro-American (X-type)	13.5	41	9500	355000	4.49	4.2	0.39	0.14	10	10	NA	NA	NA
1200522	Baseline_positive	Baseline_positive	NA	Male	54.8027	Yes	25.5117	No diabetes	Quit >6 mo ago	Same room	1	1101340	49.8137	Female	3+	Yes	50	Euro-American (X-type)	16.6	48	6800	335000	4.65	1.66	0.4	0.77	7.68	10	NA	NA	NA
1200523	Baseline_positive	Baseline_positive	NA	Male	37.2301	No	22.259	No diabetes	Current smoker	Different room	2	1101344	34.8	Female	3+	No	25	Euro-American (X-type)	16	48	6900	249000	4.23	2.13	0.28	0.15	3.24	10	NA	NA	NA
1200527	Baseline_positive	Baseline_positive	NA	Female	17.8301	Yes	17.9581	No diabetes	Never smoked	Same room	3	1101350	51.2548	Female	3+	Yes	50	Euro-American	12.7	39	5000	453000	2.56	1.95	0.44	0.2	10	10	NA	NA	NA
1200528	Baseline_positive	Baseline_positive	NA	Male	13.5808	Yes	14.7377	Prediabetes	Never smoked	Same room	7	1101350	51.2548	Female	3+	Yes	50	Euro-American	12.3	38	5000	300000	2.16	2.46	0.23	0.46	10	10	NA	NA	NA
1200529	Baseline_positive	Baseline_positive	NA	Female	31.9315	Yes	24.3044	No diabetes	Never smoked	Same room	0	1101355	56.3836	Female	2+	No	50	Euro-American (LAM)	12.9	39	6800	358000	4.01	2.31	0.34	0.2	0.79	9.37	NA	NA	NA
1200530	Baseline_positive	Baseline_positive	NA	Male	38.9014	No	21.0396	No diabetes	Current smoker	Same room	0	1101355	56.3836	Female	2+	No	50	Euro-American (LAM)	15.6	46	8000	295000	3.04	4.48	0.4	0.08	1.59	10	NA	NA	NA
1200531	Baseline_positive	Baseline_positive	NA	Male	6.69315	Yes	14.3086	No diabetes	Never smoked	Same room	0	1101355	56.3836	Female	2+	No	50	Euro-American (LAM)	12.1	36	7900	391000	3.44	3.34	0.57	0.12	5.35	10	NA	NA	NA
1200534	Baseline_positive	Baseline_positive	NA	Male	52.5014	Yes	30.3019	No diabetes	Quit >6 mo ago	Same room	10	1101360	45.6685	Female	2+	Yes	25	Euro-American (LAM)	16	47	13900	295000	9.87	3.34	0.56	0.06	1.16	8.11	NA	NA	NA
1200535	Baseline_positive	Baseline_positive	NA	Male	51.2411	Yes	22.1094	No diabetes	Current smoker	Same room	7	1101359	48.3644	Female	3+	Yes	20	East-Asian (Beijing)	13.4	41	8100	315000	4.05	3.16	0.81	0.33	5.34	10	NA	NA	NA
1200537	Baseline_positive	Baseline_positive	NA	Male	34.5397	Yes	27.4295	No diabetes	Current smoker	Different room	1	1101359	48.3644	Female	3+	Yes	20	East-Asian (Beijing)	17.6	50	9900	230000	5.15	4.06	0.39	0.21	4.28	10	NA	NA	NA
1200539	Baseline_positive	Baseline_positive	NA	Male	40.8575	Yes	19.8173	No diabetes	Current smoker	Same room	2	1101376	28.3342	Female	2+	No	100	Euro-American	15.1	46	7800	172000	5.4	1.78	0.55	0.53	1.02	10	NA	NA	NA
1200540	Baseline_positive	Baseline_positive	NA	Female	10.0521	Yes	15.6087	No diabetes	Never smoked	Different room	9	1101376	28.3342	Female	2+	No	100	Euro-American	11.9	36	7100	412000	3.68	2.99	0.29	0.19	4.88	10	NA	NA	NA
1200544	Baseline_positive	Baseline_positive	NA	Female	27.6356	No	20.4889	No diabetes	Current smoker	Different room	2	1101368	39.5178	Female	1+	No	0	East-Asian (Beijing)	14.1	42	6200	241000	2.98	2.88	0.28	0.26	4.4	10	NA	NA	NA
1200545	Baseline_positive	Baseline_positive	NA	Female	75.8904	No	17.8562	No diabetes	Never smoked	Different room	10	1101368	39.5178	Female	1+	No	0	East-Asian (Beijing)	14.2	43	7000	282000	3.85	2.45	0.34	0.11	2.7	10	NA	NA	NA
1200546	Baseline_positive	Baseline_positive	NA	Female	59.6192	Yes	26.7532	No diabetes	Never smoked	Different room	5	1101292	47.9808	Male	1+	Yes	50	East-Asian (Beijing)	13.9	44	7400	290000	3.82	2.94	0.47	0.27	0.58	2.43	NA	NA	NA
1200552	Baseline_positive	Baseline_positive	NA	Female	29.7123	Yes	22.3247	No diabetes	Never smoked	Same room	4	1101554	34.9616	Male	3+	No	60	East-Asian (Beijing)	10	33	6000	323000	3.8	1.94	0.15	0.17	10	10	NA	NA	NA
1200553	Baseline_positive	Baseline_positive	NA	Female	8.00822	No	13.5876	No diabetes	Never smoked	Same room	4	1101554	34.9616	Male	3+	No	60	East-Asian (Beijing)	13.3	39	10700	269000	7.36	2.44	0.55	0.45	1.19	2.41	NA	NA	NA
1200554	Baseline_positive	Baseline_positive	NA	Female	52.8274	Yes	24.2568	No diabetes	Never smoked	Same room	10	1101557	57.7973	Male	Scanty	Yes	25	Euro-American (mainly T)	13.9	42	4700	249000	2.14	2.29	0.18	0.59	0.38	10	NA	NA	NA
1200558	Baseline_positive	Baseline_positive	NA	Female	20.8301	Yes	17.7469	No diabetes	Never smoked	Different room	4	1101557	57.7973	Male	Scanty	Yes	25	Euro-American (mainly T)	13.1	40	5700	247000	2.26	2.7	0.3	0.36	0.46	10	NA	NA	NA
1200563	Baseline_positive	Baseline_positive	NA	Female	50.6137	Yes	38.6767	Diabetes	Never smoked	Same room	10	1101572	62.0082	Male	2+	No	30	East-Asian (Beijing)	13.3	41	8000	308000	4.64	2.87	0.48	0.05	1.43	7.29	NA	NA	NA
1200564	Baseline_positive	Baseline_positive	NA	Female	13.0795	Yes	16.5413	No diabetes	Never smoked	Same room	10	1101572	62.0082	Male	2+	No	30	East-Asian (Beijing)	14.4	42	6500	260000	3.19	2.55	0.18	0.06	4.49	10	NA	NA	NA
1200567	Baseline_positive	Baseline_positive	NA	Female	44.9233	No	23.738	No diabetes	Never smoked	Same room	10	1101580	21.2411	Male	2+	No	80	East-Asian (Beijing)	11.4	36	8100	292000	5.76	1.49	0.81	0.07	1.88	3.44	NA	NA	NA
1200568	Baseline_positive	Baseline_positive	NA	Male	19.2548	No	20.4082	No diabetes	Current smoker	Same room	10	1101580	21.2411	Male	2+	No	80	East-Asian (Beijing)	13.7	42	7300	261000	3.29	3.03	0.47	0.14	1.13	10	NA	NA	NA
1200570	Baseline_positive	Baseline_positive	NA	Male	52.3041	Yes	17.1275	No diabetes	Never smoked	Same room	2	1101576	18.8959	Female	3+	No	60	East-Asian (Beijing)	14.8	46	6300	267000	3.82	2.03	0.37	0.13	0.78	7.35	NA	NA	NA
1200571	Baseline_positive	Baseline_positive	NA	Female	53.9397	Yes	22.6906	No diabetes	Never smoked	Different room	10	1101603	36.8301	Female	1+	Yes	75	East-Asian (Beijing)	12	37	7000	181000	3.77	2.64	0.28	0.12	1.24	10	NA	NA	NA
1200572	Baseline_positive	Baseline_positive	NA	Male	29.8986	Yes	20.8581	No diabetes	Current smoker	Different room	3	1101603	36.8301	Female	1+	Yes	75	East-Asian (Beijing)	16.4	49	8400	215000	5.37	2.35	0.61	0.08	4.91	10	NA	NA	NA
1200575	Baseline_positive	Baseline_positive	NA	Female	41.5178	Yes	31.8071	Prediabetes	Never smoked	Different room	12	1101602	20.1918	Male	3+	Yes	100	East-Asian (Beijing)	11.3	37	7400	339000	3.63	3.2	0.45	0.36	10	10	NA	NA	NA
1200576	Baseline_positive	Baseline_positive	NA	Male	11.5616	Yes	15.858	No diabetes	Never smoked	Different room	12	1101602	20.1918	Male	3+	Yes	100	East-Asian (Beijing)	13.7	41	9400	520000	5.01	4	0.3	0.12	1.4	2.88	NA	NA	NA
1200577	Baseline_positive	Baseline_positive	NA	Female	16.3808	Yes	20.7825	No diabetes	Never smoked	Different room	15	1101602	20.1918	Male	3+	Yes	100	East-Asian (Beijing)	13.9	43	7400	361000	4.09	3.03	0.19	0.06	8.28	10	NA	NA	NA
1200579	Baseline_positive	Baseline_positive	NA	Male	60.1288	Yes	19.0234	Prediabetes	Current smoker	Same room	12	1101610	35.6	Male	2+	Yes	75	East-Asian (Beijing)	14.9	45	8300	290000	4.79	2.97	0.33	0.08	2.07	3.61	NA	NA	NA
1200580	Baseline_positive	Baseline_positive	NA	Female	56.2164	Yes	23.2988	No diabetes	Never smoked	Same room	4	1101610	35.6	Male	2+	Yes	75	East-Asian (Beijing)	11.2	36	8300	364000	4.39	3.11	0.49	0.4	7.02	10	NA	NA	NA
1200581	Baseline_positive	Baseline_positive	NA	Female	34.1699	No	22.8468	No diabetes	Never smoked	Same room	12	1101610	35.6	Male	2+	Yes	75	East-Asian (Beijing)	11.5	37	8600	537000	5.07	2.58	0.43	0.13	4.41	10	NA	NA	NA
1200582	Baseline_positive	Baseline_positive	NA	Male	11.2521	Yes	17.4092	No diabetes	Never smoked	Same room	3	1101610	35.6	Male	2+	Yes	75	East-Asian (Beijing)	13	40	12800	441000	5.76	5.64	0.83	0.07	9.05	9.93	NA	NA	NA
1200584	Baseline_positive	Baseline_positive	NA	Male	55.189	No	19.5059	No diabetes	Current smoker	Different room	1	1101610	35.6	Male	2+	Yes	75	East-Asian (Beijing)	13.6	42	9200	327000	4.55	3.79	0.4	0.04	1.43	10	NA	NA	NA
1200585	Baseline_positive	Baseline_positive	NA	Male	21.7644	No	19.12	No diabetes	Current smoker	Different room	0	1101610	35.6	Male	2+	Yes	75	East-Asian (Beijing)	15.7	46	6200	229000	3.36	2.23	0.52	0.19	3.25	8.61	NA	NA	NA
1200586	Baseline_positive	Baseline_positive	NA	Female	40.6	No	27.9374	No diabetes	Never smoked	Different room	1	1101610	35.6	Male	2+	Yes	75	East-Asian (Beijing)	13.5	42	7400	281000	3.04	3.64	0.57	0.18	4.38	5.77	NA	NA	NA
1200589	Baseline_positive	Baseline_positive	NA	Male	25.8164	No	22.1484	No diabetes	Current smoker	Same room	2	1101599	26.126	Female	3+	No	100	Euro-American	15.9	46	5500	230000	3.02	1.98	0.33	0.09	10	3.29	NA	NA	NA
1200590	Baseline_positive	Baseline_positive	NA	Female	6.48493	Yes	16.0199	No diabetes	Never smoked	Same room	12	1101599	26.126	Female	3+	No	100	Euro-American	13.1	38	6600	365000	3.6	2.23	0.47	0.19	1.49	8.18	NA	NA	NA
1200592	Baseline_positive	Baseline_positive	NA	Male	30.6548	Yes	19.4588	No diabetes	Current smoker	Same room	2	1101604	33.5151	Female	3+	Yes	30	East-Asian (Beijing)	14.1	42	7300	235000	3.43	2.84	0.31	0.25	4.68	10	NA	NA	NA
1200593	Baseline_positive	Baseline_positive	NA	Female	49.1507	No	26.2116	No diabetes	Never smoked	Different room	1	1101604	33.5151	Female	3+	Yes	30	East-Asian (Beijing)	14.2	43	7300	235000	4.48	2.43	0.35	0.15	10	2.13	NA	NA	NA
1200594	Baseline_positive	Baseline_positive	NA	Female	9.31507	Yes	15.873	No diabetes	Never smoked	Different room	1	1101604	33.5151	Female	3+	Yes	30	East-Asian (Beijing)	12.5	37	6200	259000	2.98	2.69	0.24	0.11	9.44	3.64	NA	NA	NA
1200597	Baseline_positive	Baseline_positive	NA	Female	65.4822	Yes	26.8252	No diabetes	Never smoked	Different room	2	1101619	35.1014	Male	3+	Yes	75	NA	13.2	39	8500	365000	5.74	2.16	0.43	0.18	7.05	7.87	NA	NA	NA
1200598	Baseline_positive	Baseline_positive	NA	Male	39.0329	Yes	23.2515	No diabetes	Current smoker	Same room	3	1101623	44.9288	Female	1+	Yes	25	East-Asian (Beijing)	17.1	53	8900	488000	5.79	2.31	0.53	0.05	0.95	6.23	NA	NA	NA
1200600	Baseline_positive	Baseline_positive	NA	Female	49.0521	No	28.7056	No diabetes	Never smoked	Different room	10	1101634	44.8575	Male	1+	Yes	65	Euro-American (mainly T)	10.6	34	10100	361000	6.8	2.23	0.58	0.04	3.8	9.72	NA	NA	NA
1200604	Baseline_positive	Baseline_positive	NA	Female	49.7041	Yes	23.1008	No diabetes	Never smoked	Different room	1	1101652	22.7014	Male	Scanty	Yes	20	East-Asian (Beijing)	12.7	38	7900	386000	5.37	1.98	0.32	0.1	0.52	5.84	NA	NA	NA
1200606	Baseline_positive	Baseline_positive	NA	Female	49.7699	Yes	22.1043	No diabetes	Never smoked	Same room	5	1101641	54.6986	Male	3+	Yes	25	East-Asian (Beijing)	13	39	5800	220000	3.538	1.914	0.174	0.35	5.57	10	NA	NA	NA
1200609	Baseline_positive	Baseline_positive	NA	Female	82.1616	Yes	26.4705	No diabetes	Never smoked	Different room	5	1101669	18.3342	Male	3+	Yes	50	Euro-American (X-type)	14.4	41	12800	295000	9.51	2.41	0.62	0.96	9.33	8.2	NA	NA	NA
1200610	Baseline_positive	Baseline_positive	NA	Female	47.863	Yes	23.466	No diabetes	Never smoked	Same room	8	1101669	18.3342	Male	3+	Yes	50	Euro-American (X-type)	13.5	40	7600	288000	4.06	3.19	0.2	0.23	1.85	9.94	NA	NA	NA
1200616	Baseline_positive	Baseline_positive	NA	Female	28.8274	Yes	32.4619	No diabetes	Never smoked	Different room	6	1101697	48.5753	Female	2+	Yes	80	East-Asian (Beijing)	12.2	37	12000	335000	8.76	2.28	0.48	0.68	0.72	9.12	NA	NA	NA
1200619	Baseline_positive	Baseline_positive	NA	Female	61.211	Yes	29.5084	No diabetes	Never smoked	Same room	6	1101663	61.0027	Male	1+	No	35	East-Asian (non-Beijing)	13.7	41	8100	267000	5.5	2.1	0.4	0.06	7.7	10	NA	NA	NA
1200620	Baseline_positive	Baseline_positive	NA	Female	31.526	No	20.3144	No diabetes	Never smoked	Different room	8	1101663	61.0027	Male	1+	No	35	East-Asian (non-Beijing)	12.4	38	6700	382000	4.22	2.21	0.13	0.11	9.99	10	NA	NA	NA
1200625	Baseline_positive	Baseline_positive	NA	Female	27.2986	No	17.2737	No diabetes	Never smoked	Different room	3	1101663	61.0027	Male	1+	No	35	East-Asian (non-Beijing)	15.7	46	5700	264000	2.44	2.76	0.27	0.26	5.61	6.29	NA	NA	NA
1200627	Baseline_positive	Baseline_positive	NA	Female	7.01096	Yes	16.4239	No diabetes	Never smoked	Different room	10	1101641	54.6986	Male	3+	Yes	25	East-Asian (Beijing)	13.4	40	12300	266000	7.53	3.61	0.92	0.07	0.43	10	NA	NA	NA
1200629	Baseline_positive	Baseline_positive	NA	Male	23.4137	Yes	18.5119	No diabetes	Never smoked	Same room	8	1101673	26.5616	Male	3+	No	25	NA	15.5	45	6200	202000	2.47	2.99	0.41	0.09	0.42	5.58	NA	NA	NA
1200630	Baseline_positive	Baseline_positive	NA	Female	38.0411	Yes	33.2269	Diabetes	Never smoked	Different room	8	1101673	26.5616	Male	3+	No	25	NA	15.2	45	7000	305000	3.42	3.3	0.07	0.11	10	10	NA	NA	NA
1200631	Baseline_positive	Baseline_positive	NA	Male	19.5918	Yes	22.1004	No diabetes	Current smoker	Different room	8	1101673	26.5616	Male	3+	No	25	NA	16.1	49	7300	261000	4.88	1.88	0.22	0.04	5.98	8.07	NA	NA	NA
1200634	Baseline_positive	Baseline_positive	NA	Male	46.4438	Yes	36.8465	No diabetes	Current smoker	Different room	1	1101666	73.263	Female	1+	No	50	Euro-American (X-type)	16.7	50	7700	198000	3.31	3.46	0.54	0.09	0.43	10	NA	NA	NA
1200635	Baseline_positive	Baseline_positive	NA	Male	36.1945	Yes	22.6824	Prediabetes	Never smoked	Different room	1	1101641	54.6986	Male	3+	Yes	25	East-Asian (Beijing)	14.4	43	9500	268000	6.15	2.54	0.46	0.05	0.36	3.84	NA	NA	NA
1200636	Baseline_positive	Baseline_positive	NA	Male	46.674	Yes	30.6737	No diabetes	Current smoker	Same room	3	1101707	40.6795	Female	1+	No	20	Euro-American	16.2	47	7400	279000	4.73	2	0.37	0.09	0.71	10	NA	NA	NA
1200637	Baseline_positive	Baseline_positive	NA	Female	46.4904	Yes	21.5658	No diabetes	Never smoked	Different room	1	1101679	23.7068	Male	3+	Yes	25	Euro-American (mainly T)	12.1	36	7700	273000	3.7	3.46	0.39	2.36	3.07	8.05	NA	NA	NA
1200639	Baseline_positive	Baseline_positive	NA	Female	25.6055	Yes	22.7017	No diabetes	Never smoked	Different room	1	1101679	23.7068	Male	3+	Yes	25	Euro-American (mainly T)	14	40	10600	376000	4.55	4.68	0.42	0.09	6.76	8.65	NA	NA	NA
1200640	Baseline_positive	Baseline_positive	NA	Female	61.5562	Yes	25.3135	Diabetes	Never smoked	Same room	10	1101698	67.6712	Male	1+	No	10	Euro-American (mainly T)	15.1	43	6400	309000	4.35	1.73	0.19	0.04	0.36	0.53	NA	NA	NA
1200641	Baseline_positive	Baseline_positive	NA	Male	49.7452	Yes	21.3726	Prediabetes	Current smoker	Different room	1	1101679	23.7068	Male	3+	Yes	25	Euro-American (mainly T)	12.6	37	7400	550000	4.36	2.22	0.3	0.04	9.46	0.64	NA	NA	NA
1200643	Baseline_positive	Baseline_positive	NA	Female	32.2521	Yes	17.7026	Prediabetes	Never smoked	Same room	6	1101727	32.2932	Male	3+	Yes	100	Euro-American (X-type)	11.4	35	6400	294000	2.75	2.75	0.26	0.1	1.04	10	NA	NA	NA
1200646	Baseline_positive	Baseline_positive	NA	Male	52.2932	Yes	28.7952	Prediabetes	Current smoker	Same room	1	1101724	45.6904	Female	2+	Yes	25	Euro-American (LAM)	17.1	51	6600	256000	3.47	2.75	0.19	0.07	3.38	10	NA	NA	NA
1200647	Baseline_positive	Baseline_positive	NA	Male	25.0274	Yes	23.1792	No diabetes	Current smoker	Different room	3	1101724	45.6904	Female	2+	Yes	25	Euro-American (LAM)	16.7	49	10700	314000	7.62	2.37	0.4	0.29	1	8.18	NA	NA	NA
1200648	Baseline_positive	Baseline_positive	NA	Female	30.6904	Yes	22.4051	Prediabetes	Never smoked	Different room	10	1101724	45.6904	Female	2+	Yes	25	Euro-American (LAM)	13.7	41	6300	208000	3.94	2.07	0.23	0.13	5	10	NA	NA	NA
1200650	Baseline_positive	Baseline_positive	NA	Female	24.1699	No	24.3913	No diabetes	Never smoked	Same room	18	1101661	50.8767	Female	2+	Yes	80	East-Asian (Beijing)	12.9	39	6500	276000	3.84	2.34	0.06	0.11	3.39	3.85	NA	NA	NA
1200651	Baseline_positive	Baseline_positive	NA	Male	18.474	Yes	18.4042	No diabetes	Current smoker	Different room	10	1101708	49.1644	Female	2+	Yes	30	Euro-American (LAM)	17.1	49	8500	233000	3.78	3.01	0.6	0.21	1.74	3.87	NA	NA	NA
1200652	Baseline_positive	Baseline_positive	NA	Female	14.2082	No	17.6537	No diabetes	Never smoked	Same room	10	1101708	49.1644	Female	2+	Yes	30	Euro-American (LAM)	14	42	9100	381000	4.55	3.55	0.55	0.78	0.97	8.42	NA	NA	NA
1200653	Baseline_positive	Baseline_positive	NA	Female	27.3151	No	23.2773	No diabetes	Current smoker	Different room	1	1101708	49.1644	Female	2+	Yes	30	Euro-American (LAM)	14.2	43	9700	351000	6.32	2.72	0.45	0.06	2.27	1.27	NA	NA	NA
1200654	Baseline_positive	Baseline_positive	NA	Male	24.2137	No	21.0156	No diabetes	Current smoker	Different room	3	1101708	49.1644	Female	2+	Yes	30	Euro-American (LAM)	16.9	48	8600	248000	5.59	2.15	0.34	0.09	8.31	0.72	NA	NA	NA
1200656	Baseline_positive	Baseline_positive	NA	Male	9.63562	No	15.1367	No diabetes	Never smoked	Same room	10	1101708	49.1644	Female	2+	Yes	30	Euro-American (LAM)	13.3	38	8300	328000	3.98	3.48	0.42	0.43	4.57	1.26	NA	NA	NA
1200657	Baseline_positive	Baseline_positive	NA	Male	60.9699	Yes	26.5325	No diabetes	Current smoker	Different room	3	1101708	49.1644	Female	2+	Yes	30	Euro-American (LAM)	16.2	47	7300	277000	3.07	3.43	0.36	0.12	8.88	1.68	NA	NA	NA
1200658	Baseline_positive	Baseline_positive	NA	Female	51.1589	Yes	17.4222	No diabetes	Never smoked	Different room	10	1101714	52.7644	Male	Scanty	No	85	NA	14.1	42	6500	328000	3.77	2.08	0.45	0.22	2.13	4.52	NA	NA	NA
1200660	Baseline_positive	Baseline_positive	NA	Male	8.58356	No	15.564	No diabetes	Never smoked	Different room	3	1101714	52.7644	Male	Scanty	No	85	NA	11.5	34	7900	357000	5.21	2.13	0.32	0.24	10	1.84	NA	NA	NA
1200665	Baseline_positive	Baseline_positive	NA	Female	26.2192	Yes	27.8588	No diabetes	Never smoked	Different room	2	1101688	28.0822	Male	3+	Yes	30	Euro-American	9.5	32	5300	285000	3.29	1.71	0.16	0.08	1.39	2.73	NA	NA	NA
1200667	Baseline_positive	Baseline_positive	NA	Male	34.1178	Yes	23.815	No diabetes	Current smoker	Different room	0	1101688	28.0822	Male	3+	Yes	30	Euro-American	16.6	48	8200	210000	5.5	2.38	0.25	0.13	0.45	2.86	NA	NA	NA
1200669	Baseline_positive	Baseline_positive	NA	Female	12.126	Yes	18.5204	No diabetes	Never smoked	Different room	1	1101705	34.0548	Female	3+	Yes	50	Euro-American (LAM)	15.1	45	10500	344000	6.93	2.84	0.32	0.77	0.38	5.96	NA	NA	NA
1200670	Baseline_positive	Baseline_positive	NA	Male	39.1315	Yes	25.0519	No diabetes	Current smoker	Different room	3	1101705	34.0548	Female	3+	Yes	50	Euro-American (LAM)	15.7	46	9800	289000	6.57	2.45	0.49	0.34	0.77	5.03	NA	NA	NA
1200671	Baseline_positive	Baseline_positive	NA	Female	7.81644	Yes	15.1825	No diabetes	Never smoked	Different room	0	1101705	34.0548	Female	3+	Yes	50	Euro-American (LAM)	13.8	41	9700	430000	5.24	3.78	0.39	0.15	3.18	6.21	NA	NA	NA
1200673	Baseline_positive	Baseline_positive	NA	Male	25.8329	No	17.8512	No diabetes	Current smoker	Different room	5	1101734	20.0356	Female	3+	Yes	75	Euro-American (LAM)	14.6	44	6600	377000	4.15	1.84	0.35	0.13	4.57	3.25	NA	NA	NA
1200674	Baseline_positive	Baseline_positive	NA	Female	16.0795	No	16.8461	No diabetes	Never smoked	Different room	5	1101734	20.0356	Female	3+	Yes	75	Euro-American (LAM)	12.3	39	9000	389000	4.77	3.38	0.42	0.34	1.95	2.95	NA	NA	NA
1200675	Baseline_positive	Baseline_positive	NA	Female	12.4658	No	16.3658	Prediabetes	Never smoked	Different room	5	1101734	20.0356	Female	3+	Yes	75	Euro-American (LAM)	12.9	39	8100	314000	4.05	3.39	0.41	0.07	3.68	4.81	NA	NA	NA
1200676	Baseline_positive	Baseline_positive	NA	Female	54.7425	Yes	22.6295	No diabetes	Never smoked	Different room	1	1101728	59.1808	Male	3+	No	50	East-Asian (Beijing)	14.2	43	5300	265000	3.32	1.64	0.19	0.09	0.37	2.11	NA	NA	NA
1200678	Baseline_positive	Baseline_positive	NA	Female	48.589	Yes	26.1775	No diabetes	Never smoked	Different room	5	1101732	20.7863	Female	2+	Yes	50	Euro-American	13.6	39	5500	260000	3.19	1.93	0.2	0.08	6.64	10	NA	NA	NA
1200679	Baseline_positive	Baseline_positive	NA	Female	25.9753	No	16.2459	No diabetes	Current smoker	Different room	5	1101732	20.7863	Female	2+	Yes	50	Euro-American	16	46	12500	412000	8.01	3.75	0.39	0.13	2.06	10	NA	NA	NA
1200680	Baseline_positive	Baseline_positive	NA	Female	11.9507	Yes	15.8486	No diabetes	Never smoked	Different room	5	1101732	20.7863	Female	2+	Yes	50	Euro-American	12.8	38	7500	290000	5.1	1.98	0.27	0.1	8.11	9.63	NA	NA	NA
1200683	Baseline_positive	Baseline_positive	NA	Male	23.8082	Yes	16.8506	No diabetes	Current smoker	Same room	5	1101732	20.7863	Female	2+	Yes	50	Euro-American	16.1	47	6800	299000	2.33	3.91	0.21	0.17	1.18	10	NA	NA	NA
1200688	Baseline_positive	Baseline_positive	NA	Female	23.2932	Yes	23.4564	No diabetes	Current smoker	Same room	16	1101746	21.9671	Male	3+	Yes	55	Euro-American (LAM)	13.6	40	6400	162000	2.76	2.69	0.42	0.11	4.06	10	NA	NA	NA
1200693	Baseline_positive	Baseline_positive	NA	Female	29.7918	Yes	22.006	No diabetes	Never smoked	Same room	4	1101755	30.3178	Male	1+	No	100	Euro-American (LAM)	10.4	32	5700	227000	2.59	2.58	0.34	0.48	0.89	10	NA	NA	NA
1200703	Baseline_positive	Baseline_positive	NA	Male	61.2219	Yes	33.305	No diabetes	Current smoker	Different room	4	1101787	18.4521	Male	1+	No	10	Euro-American (H37Rv-like)	12.4	38	7700	183000	3.13	4	0.15	0.06	10	10	NA	NA	NA
1200706	Baseline_positive	Baseline_positive	NA	Female	35.3781	Yes	33.9646	No diabetes	Never smoked	Different room	1	1101787	18.4521	Male	1+	No	10	Euro-American (H37Rv-like)	12.9	39	10400	376000	6.77	3.1	0.27	0.1	1.36	8.02	NA	NA	NA
1200708	Baseline_positive	Baseline_positive	NA	Male	55.2384	Yes	26.9605	Prediabetes	Current smoker	Same room	3	1101812	45.863	Female	Scanty	NA	NA	Euro-American	15.4	46	9300	276000	5.32	3.26	0.3	0.14	2.4	9.32	NA	NA	NA
1200720	Baseline_positive	Baseline_positive	NA	Male	7.88493	No	14.9716	Prediabetes	Never smoked	Different room	2	1101824	51.9041	Male	3+	No	40	Euro-American	12.4	36	7500	30600	3.98	2.63	0.23	0.1	2.62	1.06	NA	NA	NA
1200727	Baseline_positive	Baseline_positive	NA	Male	52.5644	Yes	23.072	No diabetes	Quit >6 mo ago	Different room	1	1101829	44.6685	Female	1+	Yes	55	Euro-American (LAM)	15.7	45	7500	264000	4.5	2.55	0.23	0.12	1.73	1.15	NA	NA	NA
1200728	Baseline_positive	Baseline_positive	NA	Female	31.3014	Yes	19.5184	No diabetes	Never smoked	Different room	1	1101829	44.6685	Female	1+	Yes	55	Euro-American (LAM)	12.4	39	6700	296000	3.67	2.67	0.24	0.38	4.72	4.41	NA	NA	NA
1200730	Baseline_positive	Baseline_positive	NA	Female	37.0575	No	30.9533	No diabetes	Never smoked	Different room	7	1101793	63.8356	Male	Scanty	Yes	10	East-Asian (Beijing)	13.2	41	7600	287000	3.97	3.19	0.25	0.13	0.48	5.27	NA	NA	NA
1200732	Baseline_positive	Baseline_positive	NA	Male	34.926	No	21.2695	No diabetes	Current smoker	Different room	7	1101793	63.8356	Male	Scanty	Yes	10	East-Asian (Beijing)	17.3	49	6500	339000	3.57	2.06	0.56	0.08	2.92	1.04	NA	NA	NA
1200733	Baseline_positive	Baseline_positive	NA	Female	24.2959	No	28.1065	No diabetes	Never smoked	Different room	17	1101793	63.8356	Male	Scanty	Yes	10	East-Asian (Beijing)	13	39	5200	224000	2.99	1.85	0.35	0.11	0.98	0.98	NA	NA	NA
1200736	Baseline_positive	Baseline_positive	NA	Female	55.4438	Yes	35.0059	No diabetes	Never smoked	Same room	10	1101852	59.063	Male	1+	No	15	Euro-American (X-type)	13.6	41	11200	319000	4.37	6.27	0.34	0.22	1.06	7.03	NA	NA	NA
1200741	Baseline_positive	Baseline_positive	NA	Male	60.6137	No	17.7856	No diabetes	Current smoker	Same room	10	1101830	52.7342	Female	2+	No	25	Euro-American	14.2	42	5500	224000	3.19	1.91	0.25	0.1	7.06	10	NA	NA	NA
1200742	Baseline_positive	Baseline_positive	NA	Male	34.2438	No	25.6874	No diabetes	Current smoker	Same room	2	1101830	52.7342	Female	2+	No	25	Euro-American	15.8	44	7900	164000	4.26	3.25	0.24	0.11	0.7	10	NA	NA	NA
1200743	Baseline_positive	Baseline_positive	NA	Female	66.0356	Yes	24.949	Prediabetes	Never smoked	Different room	7	1101832	34.9836	Female	Scanty	No	15	East-Asian (Beijing)	12.4	37	7200	417000	3.02	2.96	0.74	0.3	7.35	1.28	NA	NA	NA
1200744	Baseline_positive	Baseline_positive	NA	Male	49.4247	Yes	21.583	No diabetes	Current smoker	Same room	5	1101854	48.5068	Female	2+	Yes	30	East-Asian (Beijing)	16.1	45	4300	263000	2.45	1.55	0.17	0.28	0.52	6.53	NA	NA	NA
1200747	Baseline_positive	Baseline_positive	NA	Female	51.7123	Yes	32.5	No diabetes	Never smoked	Same room	15	1101855	60.2575	Male	2+	Yes	90	Euro-American (mainly T)	13.1	40	7800	320000	4.69	2.64	0.27	0.7	4.45	0.74	NA	NA	NA
1200748	Baseline_positive	Baseline_positive	NA	Female	26.9425	Yes	21.0171	No diabetes	Never smoked	Different room	15	1101855	60.2575	Male	2+	Yes	90	Euro-American (mainly T)	13.3	39	9100	317000	5.65	2.94	0.43	0.19	2.68	0.74	NA	NA	NA
1200749	Baseline_positive	Baseline_positive	NA	Male	19.4247	No	20.6084	No diabetes	Current smoker	Different room	15	1101855	60.2575	Male	2+	Yes	90	Euro-American (mainly T)	15.8	45	10700	361000	7.12	3	0.35	0.11	0.48	6.71	NA	NA	NA
1200750	Baseline_positive	Baseline_positive	NA	Male	26.5288	No	20.1381	No diabetes	Current smoker	Different room	15	1101855	60.2575	Male	2+	Yes	90	Euro-American (mainly T)	17.4	49	7300	249000	4.01	2.2	0.35	0.09	6.44	1.86	NA	NA	NA
1200751	Baseline_positive	Baseline_positive	NA	Female	37.5342	Yes	21.2747	No diabetes	Never smoked	Same room	9	1101874	39.5342	Male	3+	No	75	Euro-American (X-type)	12.6	38	5200	262000	2.19	2.64	0.32	0.61	10	5.5	NA	NA	NA
1200754	Baseline_positive	Baseline_positive	NA	Female	48.4548	Yes	24.7092	No diabetes	Never smoked	Different room	15	1101865	49.9096	Male	3+	Yes	30	East-Asian (Beijing)	12.7	38	10400	313000	5.99	3.19	0.53	0.2	1.84	10	NA	NA	NA
1200758	Baseline_positive	Baseline_positive	NA	Female	20.4493	Yes	23.1385	No diabetes	Never smoked	Same room	12	1101884	26.474	Male	1+	No	30	NA	12.6	36	5000	246000	1.83	2.77	0.16	0.09	0.56	5.5	NA	NA	NA
1200759	Baseline_positive	Baseline_positive	NA	Female	17.0027	Yes	21.6	No diabetes	Never smoked	Different room	1	1101865	49.9096	Male	3+	Yes	30	East-Asian (Beijing)	12.7	38	6900	309000	4.01	2.33	0.36	0.17	6.44	10	NA	NA	NA
1200760	Baseline_positive	Baseline_positive	NA	Female	19.3178	No	20.7725	No diabetes	Current smoker	Same room	2	1101865	49.9096	Male	3+	Yes	30	East-Asian (Beijing)	12.3	38	10300	299000	6.19	3.34	0.48	0.2	8.3	8.3	NA	NA	NA
1200762	Baseline_positive	Baseline_positive	NA	Male	5.30959	No	14.4217	No diabetes	Never smoked	Same room	10	1101865	49.9096	Male	3+	Yes	30	East-Asian (Beijing)	11.6	33	10500	164000	4.95	4.53	0.56	0.28	9.74	2.26	NA	NA	NA
1200764	Baseline_positive	Baseline_positive	NA	Female	48.9178	Yes	30.2022	No diabetes	Never smoked	Same room	10	1101873	41.2685	Male	1+	No	40	Euro-American	12.9	38	5400	281000	2.73	2.17	0.2	0.15	10	10	NA	NA	NA
1200765	Baseline_positive	Baseline_positive	NA	Female	21.0548	Yes	30.8172	No diabetes	Never smoked	Different room	2	1101873	41.2685	Male	1+	No	40	Euro-American	14.6	43	7800	259000	3.76	2.46	0.4	0.08	0.41	10	NA	NA	NA
1200766	Baseline_positive	Baseline_positive	NA	Female	19.5425	No	22.4889	No diabetes	Never smoked	Different room	2	1101873	41.2685	Male	1+	No	40	Euro-American	14	41	7300	375000	3.84	2.61	0.42	0.08	7.13	3.86	NA	NA	NA
1200768	Baseline_positive	Baseline_positive	NA	Male	34.9068	No	23.8955	No diabetes	Current smoker	Different room	1	1101873	41.2685	Male	1+	No	40	Euro-American	15	44	7800	371000	4.09	3	0.33	0.09	0.61	10	NA	NA	NA
1200770	Baseline_positive	Baseline_positive	NA	Female	28.5151	Yes	25.802	No diabetes	Never smoked	Same room	15	1101873	41.2685	Male	1+	No	40	Euro-American	14.2	42	8500	328000	4.71	3.17	0.31	0.29	5.17	9.48	NA	NA	NA
1200772	Baseline_positive	Baseline_positive	NA	Female	28.526	No	27.3034	No diabetes	Never smoked	Different room	2	1101865	49.9096	Male	3+	Yes	30	East-Asian (Beijing)	14.3	43	7500	249000	4.05	3.1	0.27	0.07	0.76	10	NA	NA	NA
1200775	Baseline_positive	Baseline_positive	NA	Male	30.6575	No	22.8834	No diabetes	Current smoker	Same room	6	1101893	25.5589	Female	1+	Yes	25	East-Asian (Beijing)	16	46	5900	189000	2.76	2.64	0.23	0.29	0.74	7.89	NA	NA	NA
1200776	Baseline_positive	Baseline_positive	NA	Female	62.1863	Yes	20.214	No diabetes	Never smoked	Different room	15	1101891	29.3589	Female	1+	No	75	Euro-American (mainly T)	13.7	41	9200	207000	4.33	3.77	0.46	0.11	0.95	7.04	NA	NA	NA
1200778	Baseline_positive	Baseline_positive	NA	Female	57.1205	Yes	26.2545	No diabetes	Never smoked	Different room	15	1101893	25.5589	Female	1+	Yes	25	East-Asian (Beijing)	12.9	38	7900	311000	4.18	3.16	0.4	0.54	6.92	10	NA	NA	NA
1200779	Baseline_positive	Baseline_positive	NA	Male	59.1096	Yes	21.9735	No diabetes	Never smoked	Different room	10	1101893	25.5589	Female	1+	Yes	25	East-Asian (Beijing)	14.3	43	6900	204000	4.06	2.28	0.21	0.11	5.43	3.89	NA	NA	NA
1200781	Baseline_positive	Baseline_positive	NA	Male	68.0411	Yes	18.5547	No diabetes	Current smoker	Different room	4	1101870	19.0219	Male	3+	No	25	Euro-American	12	39	8500	292000	4.4	2.98	0.85	0.24	1.18	10	NA	NA	NA
1200782	Baseline_positive	Baseline_positive	NA	Female	58.0274	Yes	21.578	Prediabetes	Never smoked	Different room	10	1101870	19.0219	Male	3+	No	25	Euro-American	12.2	37	7400	263000	4.38	2.24	0.35	0.57	0.49	3.79	NA	NA	NA
1200784	Baseline_positive	Baseline_positive	NA	Female	31.5671	Yes	24.3335	No diabetes	Current smoker	Different room	3	1101870	19.0219	Male	3+	No	25	Euro-American	10.8	34	7100	256000	3.43	3.38	0.05	0.17	1.73	10	NA	NA	NA
1200788	Baseline_positive	Baseline_positive	NA	Male	16.1699	Yes	17.2414	No diabetes	Current smoker	Different room	3	1101870	19.0219	Male	3+	No	25	Euro-American	15.4	46	9300	234000	4.87	3.77	0.37	0.37	0.63	10	NA	NA	NA
1200790	Baseline_positive	Baseline_positive	NA	Male	6.82466	Yes	13.2357	No diabetes	Never smoked	Different room	2	1101870	19.0219	Male	3+	No	25	Euro-American	11.1	34	7900	352000	4.48	2.96	0.32	0.18	1.26	5.78	NA	NA	NA
1200792	Baseline_positive	Baseline_positive	NA	Male	7.11781	Yes	14.466	No diabetes	Never smoked	Same room	5	1101870	19.0219	Male	3+	No	25	Euro-American	14	39	5800	327000	1.98	3.23	0.25	0.13	1.1	10	NA	NA	NA
1200793	Baseline_positive	Baseline_positive	NA	Female	31.9836	No	24.6074	No diabetes	Never smoked	Same room	7	1101463	36.6164	Male	3+	Yes	20	East-Asian (Beijing)	14.3	43	11900	368000	8.39	2.45	0.6	0.12	10	7.08	NA	NA	NA
1200794	Baseline_positive	Baseline_positive	NA	Male	55.1589	Yes	21.0156	No diabetes	Current smoker	Same room	5	1101897	48.3342	Female	2+	No	30	East-Asian (non-Beijing)	14.8	42	7200	280000	4.68	2.09	0.29	0.1	0.55	4.6	NA	NA	NA
1200796	Baseline_positive	Baseline_positive	NA	Male	19.2192	No	18.5566	No diabetes	Never smoked	Different room	12	1101897	48.3342	Female	2+	No	30	East-Asian (non-Beijing)	15.9	45	9700	253000	5.72	2.62	0.29	0.1	0.43	6.55	NA	NA	NA
1200798	Baseline_positive	Baseline_positive	NA	Female	43.0932	Yes	28.8	No diabetes	Never smoked	Same room	6	1101882	47.3178	Male	3+	No	25	NA	13.8	39	8200	321000	4.76	2.3	0.66	0.73	8.57	9.51	NA	NA	NA
1200799	Baseline_positive	Baseline_positive	NA	Female	11.7644	No	18.0938	No diabetes	Never smoked	Different room	6	1101882	47.3178	Male	3+	No	25	NA	12.6	37	16100	369000	10.95	4.03	0.64	0.09	4	0.47	NA	NA	NA
1200801	Baseline_positive	Baseline_positive	NA	Male	33.4329	No	21.083	Prediabetes	Quit >6 mo ago	Different room	0	1101882	47.3178	Male	3+	No	25	NA	13.4	40	11100	339000	7.99	2.89	0.11	0.14	0.54	1.08	NA	NA	NA
1200803	Baseline_positive	Baseline_positive	NA	Female	5.39726	Yes	11.2367	No diabetes	Never smoked	Different room	2	1101882	47.3178	Male	3+	No	25	NA	11.2	34	12300	386000	6.27	4.92	0.12	0.12	1.06	0.55	NA	NA	NA
1200804	Baseline_positive	Baseline_positive	NA	Male	11.3342	Yes	14.7337	No diabetes	Never smoked	Different room	7	1101906	32.7781	Male	3+	No	90	Euro-American (LAM)	15.6	44	8700	387000	5.02	2.88	0.49	0.11	0.63	0.96	NA	NA	NA
1200805	Baseline_positive	Baseline_positive	NA	Female	9.07397	No	13.952	No diabetes	Never smoked	Different room	7	1101906	32.7781	Male	3+	No	90	Euro-American (LAM)	13.7	41	6300	310000	3.61	2.1	0.29	0.11	6.35	1.43	NA	NA	NA
1200806	Baseline_positive	Baseline_positive	NA	Female	77.474	Yes	22.685	No diabetes	Never smoked	Different room	12	1101924	42.4904	Male	2+	Yes	50	Euro-American	13.9	42	10800	247000	7.92	2.43	0.44	0.12	0.64	0.22	NA	NA	NA
1200807	Baseline_positive	Baseline_positive	NA	Male	67.2712	Yes	23.4492	No diabetes	Current smoker	Different room	12	1101924	42.4904	Male	2+	Yes	50	Euro-American	13.8	41	5500	236000	2.53	2.59	0.23	1.17	4.01	10	NA	NA	NA
1200808	Baseline_positive	Baseline_positive	NA	Female	50.6055	Yes	21.3778	Prediabetes	Never smoked	Different room	12	1101924	42.4904	Male	2+	Yes	50	Euro-American	13.7	41	5900	235000	3.47	1.96	0.31	2.06	3.75	5.01	NA	NA	NA
1200809	Baseline_positive	Baseline_positive	NA	Female	31.6959	Yes	22.3247	No diabetes	Never smoked	Different room	12	1101924	42.4904	Male	2+	Yes	50	Euro-American	13.6	40	7200	258000	4.31	2.42	0.22	0.11	10	8.9	NA	NA	NA
1200810	Baseline_positive	Baseline_positive	NA	Male	36.0795	Yes	25.8834	No diabetes	Current smoker	Different room	12	1101924	42.4904	Male	2+	Yes	50	Euro-American	15.8	45	9000	271000	5.08	3.27	0.33	0.1	0.37	10	NA	NA	NA
1200811	Baseline_positive	Baseline_positive	NA	Female	20.3589	Yes	20.3923	No diabetes	Never smoked	Different room	12	1101924	42.4904	Male	2+	Yes	50	Euro-American	14.5	43	10000	273000	6.31	2.85	0.35	0.45	6.74	3.78	NA	NA	NA
1200812	Baseline_positive	Baseline_positive	NA	Male	46.2247	Yes	26.4264	No diabetes	Never smoked	Different room	5	1101920	30.5973	Female	2+	Yes	30	Euro-American (X-type)	14.8	43	4800	240000	2.09	2.33	0.21	0.13	0.8	10	NA	NA	NA
1200813	Baseline_positive	Baseline_positive	NA	Female	8.91507	No	17.9339	No diabetes	Never smoked	Different room	5	1101920	30.5973	Female	2+	Yes	30	Euro-American (X-type)	15.2	44	6000	322000	3.38	2.22	0.34	0.16	3.17	0.44	NA	NA	NA
1200815	Baseline_positive	Baseline_positive	NA	Female	34.4219	Yes	29.9479	No diabetes	Never smoked	Different room	10	1101903	41.7781	Male	1+	No	20	Euro-American	14.8	43	10900	331000	7.26	2.98	0.06	0.29	0.74	1.4	NA	NA	NA
1200816	Baseline_positive	Baseline_positive	NA	Male	71.3616	Yes	27.0194	Diabetes	Current smoker	Different room	10	1101919	30.5233	Female	3+	Yes	15	East-Asian (Beijing)	16.7	48	8500	154000	4.61	2.85	0.46	0.77	4.49	7.62	NA	NA	NA
1200818	Baseline_positive	Baseline_positive	NA	Female	33.0274	Yes	23.9239	No diabetes	Current smoker	Different room	1	1101919	30.5233	Female	3+	Yes	15	East-Asian (Beijing)	10.4	34	7300	487000	3.4	3.2	0.51	0.47	5.69	1.16	NA	NA	NA
1200820	Baseline_positive	Baseline_positive	NA	Female	43.1041	Yes	23.8147	Prediabetes	Never smoked	Different room	2	1101919	30.5233	Female	3+	Yes	15	East-Asian (Beijing)	10	34	6600	358000	3.85	2.16	0.33	0.1	2.63	0.45	NA	NA	NA
1200822	Baseline_positive	Baseline_positive	NA	Female	50.2575	Yes	22.3056	Prediabetes	Never smoked	Different room	1	1101919	30.5233	Female	3+	Yes	15	East-Asian (Beijing)	12.7	37	6300	310000	3.76	2.15	0.14	0.78	0.43	0.14	NA	NA	NA
1200823	Baseline_positive	Baseline_positive	NA	Male	21.863	Yes	21.0925	No diabetes	Current smoker	Different room	1	1101919	30.5233	Female	3+	Yes	15	East-Asian (Beijing)	16.2	48	8500	410000	4.36	3.53	0.17	0.15	0.48	0.53	NA	NA	NA
1200824	Baseline_positive	Baseline_positive	NA	Male	33.0795	No	18.7981	No diabetes	Current smoker	Same room	4	1101919	30.5233	Female	3+	Yes	15	East-Asian (Beijing)	15.7	44	7500	298000	4.56	2.36	0.37	0.17	1.91	2.92	NA	NA	NA
1200827	Baseline_positive	Baseline_positive	NA	Female	16.0466	Yes	21.5111	Prediabetes	Never smoked	Different room	1	1101919	30.5233	Female	3+	Yes	15	East-Asian (Beijing)	9.7	32	9200	452000	4.73	3.62	0.49	0.11	0.76	1.44	NA	NA	NA
1200829	Baseline_positive	Baseline_positive	NA	Female	35.6	Yes	23.9463	No diabetes	Never smoked	Different room	3	1101919	30.5233	Female	3+	Yes	15	East-Asian (Beijing)	12.4	37	8500	330000	4.56	3.25	0.44	0.36	0.93	5.79	NA	NA	NA
1200831	Baseline_positive	Baseline_positive	NA	Female	59.989	Yes	21.7768	No diabetes	Quit >6 mo ago	Different room	12	1101908	55.4384	Male	2+	Yes	25	Euro-American (LAM)	13	41	5800	298000	2.83	2.01	0.62	0.27	0.77	1.25	NA	NA	NA
1200832	Baseline_positive	Baseline_positive	NA	Male	37.9041	No	29.0732	No diabetes	Current smoker	Same room	12	1101902	35.8384	Female	3+	Yes	50	Euro-American (X-type)	16.6	49	10800	269000	4.97	5.02	0.42	0.25	7.29	10	NA	NA	NA
1200835	Baseline_positive	Baseline_positive	NA	Female	60.7342	Yes	25.3665	No diabetes	Never smoked	Different room	10	1101909	36.4685	Male	2+	No	70	Euro-American	12.9	36	8100	309000	4.53	2.62	0.73	0.26	10	10	NA	NA	NA
1200837	Baseline_positive	Baseline_positive	NA	Female	56.9315	Yes	29.9961	Diabetes	Never smoked	Same room	10	1101930	64.8411	Male	3+	Yes	60	Euro-American (LAM)	13.7	42	7600	345000	3.57	3.5	0.38	0.81	4.87	2.02	NA	NA	NA
1200838	Baseline_positive	Baseline_positive	NA	Female	57.3151	Yes	20.1759	No diabetes	Never smoked	Different room	8	1101930	64.8411	Male	3+	Yes	60	Euro-American (LAM)	14.6	44	6600	274000	2.43	3.7	0.07	0.07	1.82	1.15	NA	NA	NA
1200840	Baseline_positive	Baseline_positive	NA	Female	46.4219	Yes	24.388	No diabetes	Current smoker	Same room	8	1101933	29.9808	Male	2+	Yes	80	Euro-American (mainly T)	13.2	40	7900	373000	5.01	2.42	0.19	0.06	0.56	1.18	NA	NA	NA
1200841	Baseline_positive	Baseline_positive	NA	Male	45.1918	Yes	23.3343	No diabetes	Current smoker	Different room	12	1101933	29.9808	Male	2+	Yes	80	Euro-American (mainly T)	14.3	43	6500	286000	2.8	3.43	0.24	0.2	0.98	1.51	NA	NA	NA
1200842	Baseline_positive	Baseline_positive	NA	Female	19.2082	Yes	19.3111	No diabetes	Never smoked	Different room	12	1101933	29.9808	Male	2+	Yes	80	Euro-American (mainly T)	13.8	42	8200	451000	3.88	3.36	0.61	0.08	2.08	1.54	NA	NA	NA
1200846	Baseline_positive	Baseline_positive	NA	Female	25.3863	Yes	21.7208	No diabetes	Never smoked	Different room	0	1101942	30.3123	Female	2+	NA	NA	Euro-American	12.2	37	7700	254000	2.8	3.77	0.29	0.06	5.05	10	NA	NA	NA
1200852	Baseline_positive	Baseline_positive	NA	Female	11.2712	Yes	14.5365	No diabetes	Never smoked	Different room	5	1101917	46.1397	Male	1+	No	25	East-Asian (Beijing)	12.6	36	4700	310000	2.19	2.12	0.17	0.05	2.49	5.59	NA	NA	NA
1200853	Baseline_positive	Baseline_positive	NA	Female	9.6274	Yes	14.16	No diabetes	Never smoked	Different room	6	1101809	33.8493	Male	1+	Yes	65	East-Asian (Beijing)	12.4	38	9300	346000	6.4	2.26	0.45	0.07	3	0.15	NA	NA	NA
1200855	Baseline_positive	Baseline_positive	NA	Female	24.1945	Yes	22.8096	No diabetes	Never smoked	Same room	10	1101994	27.011	Male	2+	No	30	NA	13.5	41	8600	425000	4.82	2.99	0.46	0.2	0.95	1.13	NA	NA	NA
1200857	Baseline_positive	Baseline_positive	NA	Female	46.4082	Yes	22.7622	No diabetes	Never smoked	Same room	7	1101947	53.1973	Male	2+	Yes	60	East-Asian (Beijing)	11.3	36	6300	368000	3.78	1.88	0.32	0.4	5.92	3.53	NA	NA	NA
1200858	Baseline_positive	Baseline_positive	NA	Female	9.65205	Yes	15.0364	No diabetes	Never smoked	Different room	7	1101947	53.1973	Male	2+	Yes	60	East-Asian (Beijing)	11.5	36	10400	455000	3.43	5.83	0.42	0.57	4.89	6.36	NA	NA	NA
1200859	Baseline_positive	Baseline_positive	NA	Female	7.36986	Yes	13.7868	No diabetes	Never smoked	Different room	7	1101947	53.1973	Male	2+	Yes	60	East-Asian (Beijing)	13.2	40	8000	517000	3.2	4	0.4	0.74	10	1.54	NA	NA	NA
1200861	Baseline_positive	Baseline_positive	NA	Male	11.3205	No	15.2663	No diabetes	Never smoked	Different room	7	1101947	53.1973	Male	2+	Yes	60	East-Asian (Beijing)	13.1	38	6700	308000	2.88	3.55	0.07	0.19	10	6.54	NA	NA	NA
1200862	Baseline_positive	Baseline_positive	NA	Female	17.1479	Yes	22.2905	No diabetes	Never smoked	Different room	7	1101947	53.1973	Male	2+	Yes	60	East-Asian (Beijing)	9.5	31	6100	280000	3.36	2.44	0.18	0.24	3.27	7.88	NA	NA	NA
1200863	Baseline_positive	Baseline_positive	NA	Male	14.9644	Yes	19.3923	No diabetes	Never smoked	Different room	7	1101947	53.1973	Male	2+	Yes	60	East-Asian (Beijing)	14.8	43	6700	309000	3.35	3.01	0.07	0.22	3.29	1.72	NA	NA	NA
1200871	Baseline_positive	Baseline_positive	NA	Female	7.67123	Yes	13.4871	No diabetes	Never smoked	Same room	4	1101918	34.8301	Male	2+	No	60	Euro-American	12.5	36	6100	194000	3.05	2.78	0.01	0.09	3.44	0.69	NA	NA	NA
1200872	Baseline_positive	Baseline_positive	NA	Male	21.2301	Yes	17.5391	No diabetes	Current smoker	Same room	5	1101944	19.3589	Female	1+	No	35	East-Asian (Beijing)	15.2	45	9000	276000	4.39	3.4	0.66	0.31	1.52	0.35	NA	NA	NA
1200875	Baseline_positive	Baseline_positive	NA	Male	12.7918	Yes	17.8145	No diabetes	Never smoked	Same room	8	1101984	38.4164	Female	3+	No	30	East-Asian (Beijing)	15.6	48	5700	142000	3.08	2	0.34	0.5	1.42	0.7	NA	NA	NA
1200876	Baseline_positive	Baseline_positive	NA	Male	33.0027	Yes	28.4083	No diabetes	Current smoker	Same room	12	1102109	35.1342	Female	3+	No	35	Euro-American (X-type)	14.1	44	8400	352000	4.54	2.94	0.5	0.25	8.04	5.69	NA	NA	NA
1200878	Baseline_positive	Baseline_positive	NA	Female	41.5315	Yes	25.721	No diabetes	Never smoked	Different room	12	1101968	19.8849	Female	1+	No	20	East-Asian (non-Beijing)	13.6	40	9200	363000	6.23	2.47	0.41	0.06	1.9	0.22	NA	NA	NA
1200881	Baseline_positive	Baseline_positive	NA	Female	9.33699	Yes	13.6772	No diabetes	Never smoked	Same room	10	1102115	46.3836	Female	3+	NA	NA	Euro-American (mainly T)	13.2	39	7500	242000	4.19	2.61	0.38	0.12	3.27	0.21	NA	NA	NA
1200884	Baseline_positive	Baseline_positive	NA	Female	13.6959	Yes	16.756	No diabetes	Never smoked	Different room	3	1101979	30.3096	Female	Scanty	NA	NA	Euro-American (X-type)	12.4	36	6300	275000	3.38	2.5	0.28	0.18	2.99	1.64	NA	NA	NA
1200885	Baseline_positive	Baseline_positive	NA	Male	35.7205	No	22.0642	No diabetes	Current smoker	Same room	6	1102122	38.4384	Female	3+	Yes	45	Euro-American (X-type)	16	47	7900	233000	4.97	2.55	0.21	0.08	5.17	0.99	NA	NA	NA
1200892	Baseline_positive	Baseline_positive	NA	Male	24.8027	Yes	20.8326	No diabetes	Current smoker	Different room	0	1101982	59.7288	Male	1+	No	15	NA	15.6	45	7600	237000	7.63	3.3	0.52	0.14	1.35	2.28	NA	NA	NA
1200894	Baseline_positive	Baseline_positive	NA	Female	49.3671	Yes	25.1177	No diabetes	Quit >6 mo ago	Different room	1	1101985	20.5178	Male	2+	No	50	East-Asian (Beijing)	13.2	39	5800	294000	3.42	2.19	0.11	0.22	10	1.87	NA	NA	NA
1200895	Baseline_positive	Baseline_positive	NA	Male	24.5781	Yes	18.4802	No diabetes	Current smoker	Different room	1	1101985	20.5178	Male	2+	No	50	East-Asian (Beijing)	13.9	42	7000	334000	3.4	2.46	0.23	0.07	1.89	2.08	NA	NA	NA
1200901	Baseline_positive	Baseline_positive	NA	Female	18.6438	Yes	26.3298	No diabetes	Never smoked	Different room	0	1101985	20.5178	Male	2+	No	50	East-Asian (Beijing)	12.8	40	9000	422000	5.73	2.27	0.56	0.06	0.6	0.99	NA	NA	NA
1200904	Baseline_positive	Baseline_positive	NA	Female	31.9726	No	24.8235	No diabetes	Never smoked	Same room	12	1102134	35.9644	Male	2+	Yes	40	Euro-American (LAM)	12.9	38	5400	319000	3.46	1.46	0.27	0.2	5.38	0.31	NA	NA	NA
1200906	Baseline_positive	Baseline_positive	NA	Male	33.0548	No	24.5161	No diabetes	Never smoked	Same room	5	1102101	33.7233	Male	3+	Yes	80	Euro-American (LAM)	11.8	38	7100	335000	4.75	2	0.17	0.21	0.71	2.24	NA	NA	NA
1200909	Baseline_positive	Baseline_positive	NA	Female	18.1616	No	20.9488	No diabetes	Current smoker	Same room	1	1102107	40.5096	Male	1+	No	20	Euro-American (H37Rv-like)	13.6	40	6400	281000	4.46	1.45	0.35	0.13	0.54	0.04	NA	NA	NA
1200910	Baseline_positive	Baseline_positive	NA	Female	24.1562	Yes	17.7104	No diabetes	Never smoked	Different room	1	1102110	57.8767	Female	1+	No	10	Euro-American (X-type)	12.5	36	6400	203000	3.84	2.24	0.13	0.55	0.7	10	NA	NA	NA
1200911	Baseline_positive	Baseline_positive	NA	Female	27.4247	Yes	25.8897	No diabetes	Never smoked	Different room	0	1102110	57.8767	Female	1+	No	10	Euro-American (X-type)	14.6	43	12500	271000	7.5	4.62	0.25	0.08	3.69	0.84	NA	NA	NA
1200912	Baseline_positive	Baseline_positive	NA	Female	75.5918	Yes	20.7851	No diabetes	Never smoked	Same room	3	1102108	57.0137	Female	2+	Yes	100	Euro-American (mainly T)	13.7	41	8600	336000	3.78	3.52	0.6	0.21	4.23	1.43	NA	NA	NA
1200921	Baseline_positive	Baseline_positive	NA	Male	29.0575	Yes	32.0073	No diabetes	Current smoker	Different room	0	1102005	27.6274	Female	3+	Yes	40	Euro-American (LAM)	16.7	49	10100	304000	5.25	3.84	0.5	0.06	2.67	1.63	NA	NA	NA
1200922	Baseline_positive	Baseline_positive	NA	Female	51.611	Yes	20.8889	Diabetes	Never smoked	Same room	10	1102005	27.6274	Female	3+	Yes	40	Euro-American (LAM)	13.6	40	8000	169000	5.36	2.33	0.14	0.2	0.53	4.09	NA	NA	NA
1200924	Baseline_positive	Baseline_positive	NA	Female	19.811	Yes	17.9817	No diabetes	Never smoked	Different room	1	1102124	22.7562	Male	1+	No	60	Euro-American (X-type)	12.9	39	8400	214000	5.35	2.89	0.08	0.29	0.83	7.54	NA	NA	NA
1200925	Baseline_positive	Baseline_positive	NA	Female	38.7397	Yes	19.3778	No diabetes	Never smoked	Different room	6	1102124	22.7562	Male	1+	No	60	Euro-American (X-type)	14.9	45	5500	239000	2.97	2.11	0.3	0.14	3.78	1.73	NA	NA	NA
1200928	Baseline_positive	Baseline_positive	NA	Female	36.8712	No	20.8323	No diabetes	Never smoked	Same room	7	1102130	35.2603	Male	3+	No	60	Euro-American (LAM)	14	41	8100	320000	5.03	2.65	0.29	0.05	5.11	3.31	NA	NA	NA
1200929	Baseline_positive	Baseline_positive	NA	Male	37.0932	Yes	24.5018	No diabetes	Current smoker	Different room	0	1102111	64.737	Female	2+	NA	NA	Euro-American (LAM)	17.1	49	8800	241000	4.67	3.43	0.35	0.07	8.79	2.56	NA	NA	NA
1200931	Baseline_positive	Baseline_positive	NA	Female	70.7671	No	26.662	No diabetes	Never smoked	Same room	10	1102111	64.737	Female	2+	NA	NA	Euro-American (LAM)	14.9	43	6000	231000	2.88	2.16	0.3	0.28	0.38	2.38	NA	NA	NA
1200934	Baseline_positive	Baseline_positive	NA	Male	69.9644	Yes	23.4339	No diabetes	Current smoker	Same room	10	1102132	65.3014	Female	2+	NA	NA	Euro-American (LAM)	15.3	45	5500	257000	3.21	1.95	0.2	0.25	0.75	0.85	NA	NA	NA
1200937	Baseline_positive	Baseline_positive	NA	Female	35.6658	Yes	19.806	Prediabetes	Never smoked	Different room	10	1102132	65.3014	Female	2+	NA	NA	Euro-American (LAM)	13.5	41	6800	309000	4.12	2.18	0.32	0.28	1.31	0.39	NA	NA	NA
1200939	Baseline_positive	Baseline_positive	NA	Female	21.811	No	18.2492	No diabetes	Never smoked	Different room	1	1102007	36.8603	Female	Scanty	No	30	Euro-American	12.4	38	6700	267000	3.42	3.15	0	0.23	0.72	1.36	NA	NA	NA
1200941	Baseline_positive	Baseline_positive	NA	Female	45.9808	Yes	31.4221	No diabetes	Current smoker	Same room	8	1102173	28.6055	Male	3+	No	35	East-Asian (Beijing)	12.7	38	7500	331000	4.94	1.96	0.4	0.35	2.04	0.97	NA	NA	NA
1200942	Baseline_positive	Baseline_positive	NA	Female	18.4658	Yes	20.5619	No diabetes	Never smoked	Same room	12	1102140	40.1096	Female	2+	NA	NA	East-Asian (Beijing)	13.9	41	6100	306000	3.47	2.05	0.16	0.58	0.82	4.72	NA	NA	NA
1200943	Baseline_positive	Baseline_positive	NA	Female	47.2658	Yes	28.0771	Prediabetes	Never smoked	Different room	1	1102140	40.1096	Female	2+	NA	NA	East-Asian (Beijing)	11.8	36	7100	306000	4.23	2.02	0.46	0.24	3.48	3.94	NA	NA	NA
1200944	Baseline_positive	Baseline_positive	NA	Female	8.31233	Yes	16.1191	Prediabetes	Never smoked	Different room	3	1102140	40.1096	Female	2+	NA	NA	East-Asian (Beijing)	12.6	37	11100	367000	4.39	5.8	0.52	0.18	1.63	1.08	NA	NA	NA
1200945	Baseline_positive	Baseline_positive	NA	Female	58.6	Yes	16.7457	No diabetes	Never smoked	Different room	12	1102126	30.1699	Male	1+	No	70	NA	12.9	39	7100	228000	5.05	1.5	0.51	0.24	0.52	0.37	NA	NA	NA
1200946	Baseline_positive	Baseline_positive	NA	Male	23.4849	No	15.3894	No diabetes	Current smoker	Different room	1	1102126	30.1699	Male	1+	No	70	NA	16.2	46	7700	184000	4.53	2.86	0.04	0.13	2.08	0.94	NA	NA	NA
1200949	Baseline_positive	Baseline_positive	NA	Male	43.0137	Yes	25.5561	No diabetes	Current smoker	Same room	4	1102140	40.1096	Female	2+	NA	NA	East-Asian (Beijing)	16.4	48	7100	290000	3.9	2.63	0.36	0.72	0.38	1.12	NA	NA	NA
1200950	Baseline_positive	Baseline_positive	NA	Male	44.7123	Yes	25.0668	No diabetes	Current smoker	Different room	4	1102159	18.8932	Male	3+	Yes	100	Euro-American (X-type)	14.3	41	5900	89000	1.89	3.54	0.23	0.5	9.04	0.79	NA	NA	NA
1200953	Baseline_positive	Baseline_positive	NA	Male	55.3616	Yes	26.0197	Prediabetes	Current smoker	Different room	3	1102014	24.4411	Male	3+	No	60	Euro-American	17.6	51	9600	233000	6.32	2.35	0.43	1.17	1.87	10	NA	NA	NA
1200954	Baseline_positive	Baseline_positive	NA	Female	52.3616	Yes	20.035	No diabetes	Current smoker	Different room	12	1102014	24.4411	Male	3+	No	60	Euro-American	13.9	41	7100	248000	4.64	2.12	0.29	0.18	3.61	10	NA	NA	NA
1200955	Baseline_positive	Baseline_positive	NA	Male	13.4877	Yes	21.7193	No diabetes	Never smoked	Different room	3	1102014	24.4411	Male	3+	No	60	Euro-American	15.9	47	5900	159000	3.18	2.34	0.21	0.91	3.05	10	NA	NA	NA
1200956	Baseline_positive	Baseline_positive	NA	Female	60.4329	No	24.1617	No diabetes	Never smoked	Different room	12	1102215	32.5479	Female	1+	No	30	East-Asian (Beijing)	14.3	43	5200	265000	1.97	2.94	0.21	0.13	1.51	10	NA	NA	NA
1200958	Baseline_positive	Baseline_positive	NA	Female	44.2137	Yes	23.6025	No diabetes	Never smoked	Different room	0	1102215	32.5479	Female	1+	No	30	East-Asian (Beijing)	12.2	37	5100	319000	2.97	1.83	0.21	0.07	2.28	10	NA	NA	NA
1200959	Baseline_positive	Baseline_positive	NA	Male	50.7699	No	20.1038	Diabetes	Current smoker	Different room	0	1102017	22.9973	Male	3+	Yes	100	Euro-American (X-type)	15.5	47	7900	307000	3.39	3.95	0.24	0.12	8.85	9.73	NA	NA	NA
1200960	Baseline_positive	Baseline_positive	NA	Female	41.0603	Yes	26.4378	No diabetes	Never smoked	Different room	10	1102017	22.9973	Male	3+	Yes	100	Euro-American (X-type)	13.1	40	8800	340000	4.31	3.78	0.44	0.16	10	9.26	NA	NA	NA
1200964	Baseline_positive	Baseline_positive	NA	Female	41.1397	Yes	24.1517	Prediabetes	Never smoked	Different room	3	1102017	22.9973	Male	3+	Yes	100	Euro-American (X-type)	13	41	9100	346000	5.01	3.19	0.36	0.09	2.25	10	NA	NA	NA
1200965	Baseline_positive	Baseline_positive	NA	Female	10.1589	Yes	12.62	No diabetes	Never smoked	Different room	0	1102017	22.9973	Male	3+	Yes	100	Euro-American (X-type)	13.3	41	8700	306000	3.05	4.95	0.35	0.08	2.6	10	NA	NA	NA
1200966	Baseline_positive	Baseline_positive	NA	Male	45.474	Yes	18.6307	Prediabetes	Current smoker	Different room	2	1102206	24.9808	Male	3+	No	60	Euro-American (X-type)	13.4	40	5300	262000	2.17	2.65	0.38	0.17	0.35	10	NA	NA	NA
1200968	Baseline_positive	Baseline_positive	NA	Female	36.937	No	26.2692	Diabetes	Never smoked	Different room	12	1102206	24.9808	Male	3+	No	60	Euro-American (X-type)	13.2	40	6700	243000	3.63	2.7	0.24	0.17	2.83	10	NA	NA	NA
1200969	Baseline_positive	Baseline_positive	NA	Male	31.3342	No	22.8813	No diabetes	Quit >6 mo ago	Different room	1	1102206	24.9808	Male	3+	No	60	Euro-American (X-type)	16.3	47	6100	283000	3.3	2.23	0.21	0.18	1.06	10	NA	NA	NA
1200970	Baseline_positive	Baseline_positive	NA	Female	30.1425	No	23.6756	No diabetes	Never smoked	Different room	12	1102206	24.9808	Male	3+	No	60	Euro-American (X-type)	14.2	42	7700	239000	4.55	2.84	0.22	0.09	0.99	10	NA	NA	NA
1200975	Baseline_positive	Baseline_positive	NA	Male	30.4822	Yes	19.7122	No diabetes	Current smoker	Same room	12	1102248	28.6	Female	1+	No	10	East-Asian (Beijing)	15.2	47	7700	182000	5.08	2.15	0.32	0.11	0.47	2.84	NA	NA	NA
1200977	Baseline_positive	Baseline_positive	NA	Female	60.4192	No	31.5337	Prediabetes	Never smoked	Different room	12	1102235	32.4603	Female	3+	Yes	70	Euro-American	11.4	36	6800	285000	3.06	3.19	0.28	0.19	3	10	NA	NA	NA
1200978	Baseline_positive	Baseline_positive	NA	Female	40.8301	Yes	26.4024	No diabetes	Never smoked	Different room	7	1102235	32.4603	Female	3+	Yes	70	Euro-American	13.5	40	8100	207000	4.13	3.48	0.33	0.15	0.54	10	NA	NA	NA
1200979	Baseline_positive	Baseline_positive	NA	Female	18.9534	Yes	19.5008	No diabetes	Never smoked	Different room	4	1102235	32.4603	Female	3+	Yes	70	Euro-American	14	42	8300	281000	4.81	3.23	0.18	1.94	2.42	9.38	NA	NA	NA
1200980	Baseline_positive	Baseline_positive	NA	Female	23.5973	Yes	28.9261	No diabetes	Never smoked	Different room	8	1102235	32.4603	Female	3+	Yes	70	Euro-American	13.4	40	7500	258000	3.83	3.18	0.28	0.2	2.43	7.71	NA	NA	NA
1200981	Baseline_positive	Baseline_positive	NA	Male	10.7616	Yes	15.0892	Prediabetes	Never smoked	Different room	5	1102235	32.4603	Female	3+	Yes	70	Euro-American	12.3	38	5800	266000	3.07	2.08	0.42	0.11	1.45	10	NA	NA	NA
1200985	Baseline_positive	Baseline_positive	NA	Female	40.5945	No	21.7513	No diabetes	Never smoked	Same room	5	1102251	43.0877	Male	3+	Yes	90	East-Asian (Beijing)	13.1	40	7200	319000	4.45	1.99	0.33	0.06	10	7.67	NA	NA	NA
1200986	Baseline_positive	Baseline_positive	NA	Male	54.5753	Yes	22.499	No diabetes	Current smoker	Different room	1	1102227	21.9315	Male	2+	Yes	25	Euro-American (X-type)	15.1	46	5800	297000	3.69	1.65	0.22	0.13	3.77	10	NA	NA	NA
1200988	Baseline_positive	Baseline_positive	NA	Female	57.3342	No	35.6648	No diabetes	Quit >6 mo ago	Different room	3	1102219	40.9123	Male	3+	Yes	100	Euro-American (X-type)	14.3	44	7700	284000	3.11	4.22	0.2	0.07	0.81	7.46	NA	NA	NA
1200989	Baseline_positive	Baseline_positive	NA	Female	39.2986	No	20.4072	No diabetes	Never smoked	Different room	12	1102219	40.9123	Male	3+	Yes	100	Euro-American (X-type)	12.8	40	6100	273000	3.4	2.03	0.3	0.14	0.97	10	NA	NA	NA
1200995	Baseline_positive	Baseline_positive	NA	Female	52.1288	Yes	30.3528	No diabetes	Never smoked	Different room	2	1102219	40.9123	Male	3+	Yes	100	Euro-American (X-type)	13.1	39	6500	364000	3.03	3.05	0.18	0.54	1.1	10	NA	NA	NA
1200996	Baseline_positive	Baseline_positive	NA	Female	6.68767	Yes	13.7117	No diabetes	Never smoked	Different room	11	1102219	40.9123	Male	3+	Yes	100	Euro-American (X-type)	13	39	9400	473000	4.74	3.89	0.34	0.06	0.45	4.26	NA	NA	NA
1200997	Baseline_positive	Baseline_positive	NA	Male	5.00548	Yes	15.2381	No diabetes	Never smoked	Same room	12	1102228	45.5918	Male	2+	No	80	Euro-American (LAM)	13	38	7300	286000	2.94	3.58	0.58	0.17	4.17	10	NA	NA	NA
1200998	Baseline_positive	Baseline_positive	NA	Female	36.5123	Yes	26.2667	No diabetes	Current smoker	Same room	12	1102228	45.5918	Male	2+	No	80	Euro-American (LAM)	14.4	43	6800	349000	3.5	2.74	0.29	0.21	1.36	10	NA	NA	NA
1200999	Baseline_positive	Baseline_positive	NA	Male	20.3945	Yes	19.9476	No diabetes	Current smoker	Different room	6	1102251	43.0877	Male	3+	Yes	90	East-Asian (Beijing)	14.3	44	10400	379000	6.06	3.25	0.65	0.08	1.18	10	NA	NA	NA
1201000	Baseline_positive	Baseline_positive	NA	Male	18.663	Yes	16.0494	No diabetes	Current smoker	Different room	3	1102251	43.0877	Male	3+	Yes	90	East-Asian (Beijing)	16.4	49	10400	293000	6.53	3.26	0.39	0.28	0.83	10	NA	NA	NA
1201001	Baseline_positive	Baseline_positive	NA	Female	13.9671	Yes	17.2	No diabetes	Never smoked	Different room	6	1102251	43.0877	Male	3+	Yes	90	East-Asian (Beijing)	11.6	36	6900	314000	3.62	2.63	0.36	0.04	0.51	10	NA	NA	NA
1201003	Baseline_positive	Baseline_positive	NA	Female	49.4356	Yes	29.401	Diabetes	Never smoked	Different room	5	1102236	43.1233	Male	1+	No	30	NA	14.6	44	10700	364000	5.97	3.86	0.68	0.12	3.77	10	NA	NA	NA
1201005	Baseline_positive	Baseline_positive	NA	Male	15.0767	Yes	16.6909	No diabetes	Current smoker	Different room	7	1102222	20.063	Male	2+	Yes	80	East-Asian (Beijing)	15.9	47	5900	354000	3.19	2.26	0.21	0.08	0.49	10	NA	NA	NA
1201006	Baseline_positive	Baseline_positive	NA	Male	32.0219	Yes	24.5018	No diabetes	Current smoker	Different room	1	1102217	72.0795	Male	1+	No	50	Indo-Oceanic	15.2	46	9600	249000	4.82	3.8	0.38	0.07	10	8.69	NA	NA	NA
1201008	Baseline_positive	Baseline_positive	NA	Female	15.0164	No	22.8057	Diabetes	Current smoker	Different room	7	1102219	40.9123	Male	3+	Yes	100	Euro-American (X-type)	12.2	38	6800	339000	3.26	2.74	0.29	0.15	0.37	10	NA	NA	NA
1201010	Baseline_positive	Baseline_positive	NA	Male	6.07671	Yes	16.8208	No diabetes	Never smoked	Different room	9	1102021	24.0877	Female	2+	Yes	40	Euro-American	12.5	38	7700	243000	5.56	1.55	0.39	0.2	10	10	NA	NA	NA
1201012	Baseline_positive	Baseline_positive	NA	Male	37.5589	Yes	24.9479	No diabetes	Current smoker	Same room	1	1102277	36.4137	Female	2+	Yes	75	Euro-American (X-type)	17.6	55	5700	195000	3.11	2.15	0.3	0.09	10	10	NA	NA	NA
1201013	Baseline_positive	Baseline_positive	NA	Female	12.6301	Yes	22.3283	No diabetes	Never smoked	Same room	2	1102277	36.4137	Female	2+	Yes	75	Euro-American (X-type)	15.4	46	7500	277000	3.98	2.71	0.57	0.96	4.01	10	NA	NA	NA
1201015	Baseline_positive	Baseline_positive	NA	Female	59.6521	Yes	19.3111	No diabetes	Current smoker	Same room	12	1102254	25.3863	Male	Scanty	No	100	Euro-American (LAM)	13.2	40	5700	234000	3.07	2.2	0.25	0.24	3.39	6.14	NA	NA	NA
1201018	Baseline_positive	Baseline_positive	NA	Female	46.4329	Yes	22.7233	No diabetes	Never smoked	Same room	12	1102261	45.4712	Male	3+	Yes	90	Euro-American	14.3	43	8000	296000	4.6	2.92	0.3	0.27	10	10	NA	NA	NA
1201019	Baseline_positive	Baseline_positive	NA	Female	12.3178	Yes	12.8894	No diabetes	Never smoked	Different room	9	1102261	45.4712	Male	3+	Yes	90	Euro-American	13.4	40	6200	290000	3.03	2.61	0.43	0.3	7.88	10	NA	NA	NA
1201020	Baseline_positive	Baseline_positive	NA	Female	58.5644	Yes	24.5726	No diabetes	Never smoked	Different room	5	1102264	33.0904	Male	Scanty	No	95	Indo-Oceanic	12.2	38	7500	159000	4.11	2.84	0.31	0.09	0.43	10	NA	NA	NA
1201025	Baseline_positive	Baseline_positive	NA	Female	19.6822	Yes	18.9873	No diabetes	Never smoked	Different room	1	1102297	53.0411	Male	2+	Yes	40	Euro-American (mainly T)	12.1	38	9900	242000	8.16	1.07	0.54	0.47	1.07	8.57	NA	NA	NA
1201028	Baseline_positive	Baseline_positive	NA	Male	14.7425	Yes	16.7126	No diabetes	Never smoked	Different room	6	1102312	37.8521	Male	3+	No	35	Euro-American (X-type)	14.4	42	7100	281000	3.8	2.88	0.27	0.25	6.85	10	NA	NA	NA
1201031	Baseline_positive	Baseline_positive	NA	Male	48.274	Yes	19.4307	No diabetes	Current smoker	Same room	12	1102318	36.3753	Female	Scanty	Yes	95	Euro-American (LAM)	14	42	6200	290000	3.86	1.74	0.3	0.88	1.89	9.89	NA	NA	NA
1201032	Baseline_positive	Baseline_positive	NA	Female	8.81644	Yes	13.1685	No diabetes	Never smoked	Same room	12	1102318	36.3753	Female	Scanty	Yes	95	Euro-American (LAM)	12.3	37	9000	451000	3.39	4.76	0.54	0.09	10	10	NA	NA	NA
1201035	Baseline_positive	Baseline_positive	NA	Male	35.5014	Yes	24.0238	No diabetes	Current smoker	Different room	1	1102319	50.0164	Male	3+	No	80	Euro-American (LAM)	16.2	47	7300	279000	3.93	2.78	0.3	0.11	1.36	10	NA	NA	NA
1201039	Baseline_positive	Baseline_positive	NA	Female	20.3973	Yes	20.6279	No diabetes	Never smoked	Different room	1	1102325	42.8466	Female	1+	No	40	Euro-American (LAM)	10.5	33	4700	460000	2.35	1.74	0.47	0.14	1.76	9.49	NA	NA	NA
1201040	Baseline_positive	Baseline_positive	NA	Female	46.5808	Yes	17.8222	No diabetes	Current smoker	Same room	10	1102028	47.9178	Male	2+	No	90	Euro-American (LAM)	13	38	5400	194000	1.73	3.18	0.38	0.36	9.86	5.76	NA	NA	NA
1201041	Baseline_positive	Baseline_positive	NA	Male	19.3589	Yes	14.9743	No diabetes	Current smoker	Different room	6	1102028	47.9178	Male	2+	No	90	Euro-American (LAM)	15.7	45	5700	227000	2.451	2.85	0.285	0.46	5.85	7.98	NA	NA	NA
1201042	Baseline_positive	Baseline_positive	NA	Male	15.8	Yes	14.7542	No diabetes	Current smoker	Same room	12	1102322	37.5918	Female	3+	Yes	80	Euro-American	16.7	48	6500	188000	3.2	2.84	0.35	0.61	2.33	10	NA	NA	NA
1201044	Baseline_positive	Baseline_positive	NA	Male	26.7699	Yes	17.3611	No diabetes	Current smoker	Same room	9	1102311	59.1096	Female	3+	Yes	80	Euro-American (LAM)	15.9	43	8100	303000	4.65	2.63	0.32	1.71	3.24	5.68	NA	NA	NA
1201052	Baseline_positive	Baseline_positive	NA	Male	60.7918	No	29.6158	No diabetes	Current smoker	Same room	8	1102032	60.0192	Female	3+	Yes	25	Euro-American	15.7	46	5700	204000	3.135	2.28	0.171	0.1	3.22	10	NA	NA	NA
1201054	Baseline_positive	Baseline_positive	NA	Female	52.8192	No	27.239	No diabetes	Never smoked	Different room	10	1102340	20.8247	Female	3+	Yes	30	Euro-American (X-type)	13.8	41	10200	325000	5.814	3.876	0.408	0.6	3.27	10	NA	NA	NA
1201055	Baseline_positive	Baseline_positive	NA	Female	59.7452	No	25.5724	No diabetes	Never smoked	Different room	10	1102359	28.0603	Male	2+	NA	NA	Euro-American	13.7	38	9900	280000	5.71	3.48	0.4	0.17	2.22	10	NA	NA	NA
1201056	Baseline_positive	Baseline_positive	NA	Female	24.6548	Yes	21.7014	No diabetes	Never smoked	Different room	3	1102359	28.0603	Male	2+	NA	NA	Euro-American	14.8	41	10200	286000	5.89	3.76	0.42	0.22	2.6	10	NA	NA	NA
1201061	Baseline_positive	Baseline_positive	NA	Male	45.4877	Yes	30.0215	Diabetes	Current smoker	Same room	10	1102401	44.1781	Female	3+	No	20	Euro-American (mainly T)	17	53	12000	402000	8.64	2.64	0.72	0.06	0.64	10	NA	NA	NA
1201063	Baseline_positive	Baseline_positive	NA	Female	35.2548	Yes	19.7368	No diabetes	Current smoker	Same room	3	1102035	38.4658	Male	2+	NA	NA	Euro-American	11.8	38	7240	315000	4.344	2.027	0.652	0.39	5.11	10	NA	NA	NA
1201064	Baseline_positive	Baseline_positive	NA	Male	17.5945	Yes	18.0373	No diabetes	Current smoker	Different room	2	1102035	38.4658	Male	2+	NA	NA	Euro-American	15.4	47	6700	333000	4.02	1.675	0.804	0.15	3.04	10	NA	NA	NA
1201065	Baseline_positive	Baseline_positive	NA	Female	10.2082	Yes	16.429	No diabetes	Never smoked	Different room	6	1102035	38.4658	Male	2+	NA	NA	Euro-American	12.1	36	7800	401000	3.042	3.666	0.702	0.24	10	10	NA	NA	NA
1201067	Baseline_positive	Baseline_positive	NA	Female	16.9945	Yes	21.1863	No diabetes	Never smoked	Different room	3	1102418	38.7425	Female	2+	No	85	Euro-American	11.5	37	5200	345000	3.692	1.092	0.364	0.25	9.81	5.42	NA	NA	NA
1201068	Baseline_positive	Baseline_positive	NA	Female	6.66575	Yes	13.248	No diabetes	Never smoked	Different room	12	1102406	32.0247	Female	2+	Yes	50	East-Asian (Beijing)	13.9	43	10300	387000	4.635	4.12	0.618	0.1	2.1	10	NA	NA	NA
1201069	Baseline_positive	Baseline_positive	NA	Female	65.7863	Yes	17.4861	Diabetes	Never smoked	Different room	12	1102406	32.0247	Female	2+	Yes	50	East-Asian (Beijing)	10.8	36	11000	321000	7.25	3.03	0.65	0.09	2.16	10	NA	NA	NA
1201070	Baseline_positive	Baseline_positive	NA	Male	32.4986	No	22.1875	No diabetes	Current smoker	Same room	8	1102406	32.0247	Female	2+	Yes	50	East-Asian (Beijing)	15	46	6700	331000	3.1	2.79	0.46	0.22	0.8	7.97	NA	NA	NA
1201073	Baseline_positive	Baseline_positive	NA	Male	63.4329	Yes	27.9261	No diabetes	Current smoker	Different room	1	1102387	34.2082	Male	3+	No	45	NA	14.6	44	8900	260000	3.026	5.162	0.445	0.09	2.29	7.88	NA	NA	NA
1201076	Baseline_positive	Baseline_positive	NA	Female	53.3534	Yes	22.2797	No diabetes	Never smoked	Different room	12	1102423	62.6274	Male	1+	No	100	NA	13	41	4900	164000	2.009	2.009	0.49	0.13	7.18	10	NA	NA	NA
1201077	Baseline_positive	Baseline_positive	NA	Female	28.4411	Yes	22.6326	No diabetes	Never smoked	Different room	12	1102423	62.6274	Male	1+	No	100	NA	11.5	36	3700	157000	1.44	1.31	0.49	0.23	3.66	10	NA	NA	NA
1201083	Baseline_positive	Baseline_positive	NA	Female	42.0466	Yes	28.0038	No diabetes	Never smoked	Different room	4	1102428	77.4466	Female	3+	No	65	Euro-American (X-type)	13.5	41	7100	254000	3.834	2.343	0.639	0.42	7.63	10	NA	NA	NA
1201085	Baseline_positive	Baseline_positive	NA	Male	19.5863	No	16.9825	No diabetes	Never smoked	Same room	5	1102435	62.074	Male	2+	Yes	100	Euro-American	15	46	11200	407000	6.944	3.36	0.672	0.26	4.84	8.66	NA	NA	NA
1201088	Baseline_positive	Baseline_positive	NA	Female	8.58356	Yes	13.9114	No diabetes	Never smoked	Different room	4	1102389	63.8219	Female	3+	Yes	35	Euro-American (X-type)	12.8	41	9100	415000	5.369	2.912	0.455	0.09	10	8.52	NA	NA	NA
1201091	Baseline_positive	Baseline_positive	NA	Female	31.9918	Yes	21.6413	No diabetes	Never smoked	Different room	1	1102432	35.3452	Female	2+	No	20	East-Asian (non-Beijing)	14.5	42	7800	347000	4.29	2.964	0.468	1.04	10	10	NA	NA	NA
1201092	Baseline_positive	Baseline_positive	NA	Male	37.1151	No	18.6701	No diabetes	Current smoker	Same room	12	1102432	35.3452	Female	2+	No	20	East-Asian (non-Beijing)	16.6	48	8900	371000	5.963	2.403	0.445	0.18	1.12	10	NA	NA	NA
1201096	Baseline_positive	Baseline_positive	NA	Female	73.1699	Yes	28.5701	Prediabetes	Never smoked	Different room	6	1102433	18.0247	Male	3+	No	50	East-Asian (Beijing)	11.9	36	11400	399000	5.7	4.28	1.026	0.44	1.42	6.11	NA	NA	NA
1201097	Baseline_positive	Baseline_positive	NA	Male	14.2274	Yes	24.0556	No diabetes	Never smoked	Different room	8	1102428	77.4466	Female	3+	No	65	Euro-American (X-type)	15.6	48	11200	388000	5.264	4.704	0.784	0.13	9.92	10	NA	NA	NA
1201098	Baseline_positive	Baseline_positive	NA	Female	32.3644	Yes	24.9578	No diabetes	Never smoked	Different room	5	1102428	77.4466	Female	3+	No	65	Euro-American (X-type)	12.9	40	9600	496000	6.144	2.688	0.48	0.15	0.77	10	NA	NA	NA
1201100	Baseline_positive	Baseline_positive	NA	Female	62.0082	Yes	31.6652	No diabetes	Never smoked	Different room	12	1102449	41.0027	Male	2+	No	60	Euro-American (X-type)	13.9	44	13800	390000	6.9	5.244	1.104	1.14	4.43	10	NA	NA	NA
1201101	Baseline_positive	Baseline_positive	NA	Male	25.3479	Yes	17.604	No diabetes	Never smoked	Different room	1	1102449	41.0027	Male	2+	No	60	Euro-American (X-type)	14.7	45	5900	199000	2.891	2.596	0.413	0.07	2.36	10	NA	NA	NA
1201103	Baseline_positive	Baseline_positive	NA	Female	9.01918	Yes	13.6686	No diabetes	Never smoked	Same room	7	1102505	37.5397	Female	1+	No	10	Indo-Oceanic	14.2	44	7000	438000	3.22	3.01	0.56	0.12	0.56	10	NA	NA	NA
1201104	Baseline_positive	Baseline_positive	NA	Female	30.0959	No	23.1129	No diabetes	Never smoked	Different room	2	1102441	33.7973	Male	3+	No	100	Euro-American	14.2	44	9400	471000	4.7	3.572	0.846	0.43	1.94	10	NA	NA	NA
1201105	Baseline_positive	Baseline_positive	NA	Female	6.36712	Yes	13.2231	No diabetes	Never smoked	Different room	6	1102441	33.7973	Male	3+	No	100	Euro-American	12.6	39	10600	409000	7.844	1.696	1.06	0.48	2.26	7.75	NA	NA	NA
1201106	Baseline_positive	Baseline_positive	NA	Female	19.2219	Yes	19.2607	No diabetes	Never smoked	Different room	1	1102441	33.7973	Male	3+	No	100	Euro-American	13.5	43	8100	318000	5.346	1.944	0.567	0.12	0.94	10	NA	NA	NA
1201110	Baseline_positive	Baseline_positive	NA	Male	60.611	Yes	23.6832	No diabetes	Never smoked	Different room	2	1102510	31.811	Male	3+	Yes	90	Euro-American (X-type)	14.3	44	8500	295000	5.95	1.785	0.595	0.16	0.44	10	NA	NA	NA
1201114	Baseline_positive	Baseline_positive	NA	Female	57.1425	No	22.1612	Diabetes	Never smoked	Different room	1	1102447	28.8027	Female	2+	Yes	10	Euro-American (LAM)	12.1	37	8400	330000	4.536	3.108	0.588	0.13	0.41	10	NA	NA	NA
1201121	Baseline_positive	Baseline_positive	NA	Female	58.7041	Yes	22.5183	Diabetes	Quit >6 mo ago	Different room	5	1102504	65.6274	Male	1+	Yes	50	East-Asian (Beijing)	13.3	40	9400	355000	5.358	3.384	0.47	0.88	0.43	10	NA	NA	NA
1201123	Baseline_positive	Baseline_positive	NA	Male	24.8932	Yes	20.2589	No diabetes	Current smoker	Different room	1	1102504	65.6274	Male	1+	Yes	50	East-Asian (Beijing)	15.6	47	8500	412000	4.42	3.23	0.595	0.27	0.93	10	NA	NA	NA
1201124	Baseline_positive	Baseline_positive	NA	Male	57.4	Yes	25.4685	No diabetes	Never smoked	Same room	16	1102521	50.2301	Female	3+	Yes	50	Euro-American (mainly T)	15.9	47	6700	294000	4.288	1.876	0.469	0.64	3.4	10	NA	NA	NA
1201125	Baseline_positive	Baseline_positive	NA	Male	26.5671	Yes	21.2571	No diabetes	Current smoker	Different room	5	1102521	50.2301	Female	3+	Yes	50	Euro-American (mainly T)	17.3	53	8000	320000	5.44	2	0.48	0.07	2.42	10	NA	NA	NA
1201126	Baseline_positive	Baseline_positive	NA	Male	21.6959	Yes	25.9445	No diabetes	Never smoked	Different room	3	1102521	50.2301	Female	3+	Yes	50	Euro-American (mainly T)	17.2	51	5900	293000	3.54	1.829	0.472	0.07	0.95	10	NA	NA	NA
1201127	Baseline_positive	Baseline_positive	NA	Male	28.8274	Yes	31.343	Prediabetes	Current smoker	Same room	12	1102523	23.611	Female	2+	Yes	65	Euro-American (LAM)	16	49	9900	215000	5.742	2.574	0.99	0.13	1.74	10	NA	NA	NA
1201129	Baseline_positive	Baseline_positive	NA	Male	6.21644	No	13.8228	No diabetes	Never smoked	Different room	3	1102506	34.1507	Male	3+	No	90	East-Asian (Beijing)	11.6	38	6300	283000	2.268	3.339	0.504	0.76	10	10	NA	NA	NA
1201131	Baseline_positive	Baseline_positive	NA	Male	20.3753	No	20.4106	No diabetes	Current smoker	Different room	1	1102506	34.1507	Male	3+	No	90	East-Asian (Beijing)	17.8	53	5300	289000	2.279	2.279	0.53	0.07	1.45	10	NA	NA	NA
1201133	Baseline_positive	Baseline_positive	NA	Female	39.8247	Yes	23.9536	No diabetes	Never smoked	Different room	4	1102517	22.1726	Male	3+	Yes	100	NA	12.7	37	7800	325000	5.07	2.262	0.39	0.11	1.32	10	NA	NA	NA
1201134	Baseline_positive	Baseline_positive	NA	Female	15.8027	Yes	24.098	No diabetes	Never smoked	Different room	8	1102517	22.1726	Male	3+	Yes	100	NA	14.7	44	8400	404000	4.368	3.444	0.42	0.16	8.37	10	NA	NA	NA
1201139	Baseline_positive	Baseline_positive	NA	Male	14.5233	No	19.7484	No diabetes	Never smoked	Different room	1	1102047	21.4301	Male	2+	No	85	East-Asian (Beijing)	15.3	47	8200	348000	4.02	3.19	0.57	0.15	1.89	10	NA	NA	NA
1201142	Baseline_positive	Baseline_positive	NA	Female	35.6575	No	21.3587	No diabetes	Never smoked	Same room	10	1102540	38.5452	Male	3+	Yes	60	Euro-American (LAM)	13.8	43	9200	267000	7.1	1.74	0.36	0.07	3.39	10	NA	NA	NA
1201144	Baseline_positive	Baseline_positive	NA	Male	51.8438	Yes	24.1617	No diabetes	Quit >6 mo ago	Same room	12	1102532	50.0877	Female	Scanty	No	25	NA	13.7	42	7600	384000	5.168	1.596	0.608	0.58	0.4	6.34	NA	NA	NA
1201145	Baseline_positive	Baseline_positive	NA	Male	28.1233	Yes	24.3902	No diabetes	Current smoker	Different room	12	1102532	50.0877	Female	Scanty	No	25	NA	16	48	7800	409000	4.758	2.184	0.78	0.2	4.65	9.8	NA	NA	NA
1201146	Baseline_positive	Baseline_positive	NA	Female	24.389	Yes	20.5688	No diabetes	Never smoked	Different room	12	1102532	50.0877	Female	Scanty	No	25	NA	12	35	6600	256000	3.828	1.914	0.528	0.42	2.98	10	NA	NA	NA
1201149	Baseline_positive	Baseline_positive	NA	Female	50.8904	Yes	31.6901	No diabetes	Never smoked	Same room	9	1102314	64.9753	Male	3+	No	30	Indo-Oceanic	14.7	44	7700	24000	4.235	2.849	0.539	0.11	1.03	7.25	NA	NA	NA
1201150	Baseline_positive	Baseline_positive	NA	Male	10.8795	Yes	18.2599	No diabetes	Never smoked	Same room	4	1102540	38.5452	Male	3+	Yes	60	Euro-American (LAM)	12.5	38	8400	239000	4.2	3.528	0.504	0.14	10	8.28	NA	NA	NA
1201151	Baseline_positive	Baseline_positive	NA	Female	31.9425	Yes	21.2153	No diabetes	Never smoked	Different room	1	1102539	59.1479	Female	3+	No	10	NA	11.4	36	8000	419000	4.16	2.88	0.64	0.14	0.97	10	NA	NA	NA
1201154	Baseline_positive	Baseline_positive	NA	Male	10.2877	Yes	13.1226	No diabetes	Never smoked	Different room	1	1102539	59.1479	Female	3+	No	10	NA	13.3	39	14000	494000	7.98	4.9	0.84	0.06	0.64	10	NA	NA	NA
1201157	Baseline_positive	Baseline_positive	NA	Female	59.5726	Yes	16.5782	No diabetes	Never smoked	Same room	12	1102561	62.5616	Male	1+	Yes	15	NA	11.8	35	6700	264000	4.69	1.474	0.402	1.06	5.83	10	NA	NA	NA
1201159	Baseline_positive	Baseline_positive	NA	Female	57.3644	Yes	30.5142	No diabetes	Current smoker	Different room	2	1102549	36.0301	Female	1+	Yes	50	Euro-American (LAM)	13.5	41	9100	278000	4.732	3.549	0.637	0.11	0.92	10	NA	NA	NA
1201161	Baseline_positive	Baseline_positive	NA	Female	5.88493	Yes	15.1005	No diabetes	Never smoked	Same room	12	1102549	36.0301	Female	1+	Yes	50	Euro-American (LAM)	11.3	34	8200	376000	3.116	4.346	0.492	0.09	5.75	10	NA	NA	NA
1201163	Baseline_positive	Baseline_positive	NA	Female	38.3288	No	28.1676	No diabetes	Never smoked	Same room	10	1102581	37.2822	Male	3+	No	25	East-Asian (Beijing)	13.4	41	7200	286000	4.392	2.16	0.432	0.09	4.33	10	NA	NA	NA
1201165	Baseline_positive	Baseline_positive	NA	Female	34.2849	Yes	22.2016	No diabetes	Never smoked	Same room	12	1102568	42.863	Male	3+	Yes	10	East-Asian (Beijing)	11.1	37	10700	526000	8.453	1.391	0.642	0.57	3.01	8.16	NA	NA	NA
1201169	Baseline_positive	Baseline_positive	NA	Male	30.611	No	18.2823	No diabetes	Current smoker	Different room	12	1102590	61.1479	Male	2+	No	25	East-Asian (Beijing)	16.6	50	8300	239000	5.395	2.075	0.664	0.07	0.41	10	NA	NA	NA
1201172	Baseline_positive	Baseline_positive	NA	Female	6.07123	No	15.0413	No diabetes	Never smoked	Same room	10	1102598	41.8274	Male	1+	No	100	East-Asian (Beijing)	13.4	40	9300	247000	3.999	4.464	0.558	0.08	3.73	10	NA	NA	NA
1201173	Baseline_positive	Baseline_positive	NA	Female	73.7616	No	18.2492	No diabetes	Never smoked	Different room	4	1102598	41.8274	Male	1+	No	100	East-Asian (Beijing)	14	43	7100	227000	4.19	1.88	0.39	0.19	0.51	7.02	NA	NA	NA
1201177	Baseline_positive	Baseline_positive	NA	Male	56.4192	Yes	21.7274	No diabetes	Current smoker	Same room	12	1102621	54.2466	Female	3+	Yes	50	Euro-American	15.7	49	7000	281000	4.83	1.75	0.28	0.09	9.75	7.09	NA	NA	NA
1201178	Baseline_positive	Baseline_positive	NA	Female	53.337	Yes	28.7577	No diabetes	Never smoked	Same room	3	1102058	54.6822	Male	Scanty	No	10	Euro-American	13.4	41	7300	385000	3.942	2.847	0.438	0.24	7.74	10	NA	NA	NA
1201179	Baseline_positive	Baseline_positive	NA	Female	60.0685	Yes	19.9556	No diabetes	Quit >6 mo ago	Different room	12	1102059	46.3151	Female	3+	Yes	30	East-Asian (Beijing)	13.3	42	9900	323000	5.643	3.267	0.594	0.19	5.18	10	NA	NA	NA
1201180	Baseline_positive	Baseline_positive	NA	Male	12.7945	Yes	15.291	No diabetes	Never smoked	Different room	3	1102610	41.1562	Male	1+	Yes	45	Euro-American (LAM)	13.8	41	6700	369000	3.618	2.345	0.402	0.21	6.85	10	NA	NA	NA
1201181	Baseline_positive	Baseline_positive	NA	Female	14.8438	Yes	19.3438	No diabetes	Never smoked	Different room	12	1102059	46.3151	Female	3+	Yes	30	East-Asian (Beijing)	13	42	8200	359000	3.936	3.198	0.738	0.08	10	10	NA	NA	NA
1201184	Baseline_positive	Baseline_positive	NA	Male	50.9562	Yes	23.2869	Prediabetes	Current smoker	Same room	1	1102636	41.9315	Female	2+	No	10	East-Asian (Beijing)	15.8	46	9200	287000	3.956	3.864	0.644	0.09	0.55	10	NA	NA	NA
1201185	Baseline_positive	Baseline_positive	NA	Female	19.6274	Yes	20.8763	Diabetes	Current smoker	Different room	3	1102636	41.9315	Female	2+	No	10	East-Asian (Beijing)	13.1	40	9700	314000	4.656	4.171	0.582	0.1	0.74	10	NA	NA	NA
1201186	Baseline_positive	Baseline_positive	NA	Female	21.7123	Yes	30.2768	No diabetes	Never smoked	Different room	12	1102636	41.9315	Female	2+	No	10	East-Asian (Beijing)	15	45	8000	369000	4	3.28	0.64	0.06	1.68	10	NA	NA	NA
1201191	Baseline_positive	Baseline_positive	NA	Female	55.0411	Yes	21.1702	No diabetes	Never smoked	Different room	16	1102639	64.3479	Male	1+	No	100	Euro-American (X-type)	11	34	6800	300000	3.604	2.516	0.476	0.23	6.71	5.37	NA	NA	NA
1201197	Baseline_positive	Baseline_positive	NA	Male	51.6082	Yes	20.8632	Prediabetes	Current smoker	Different room	6	1102604	49.0658	Female	3+	No	20	Euro-American	14.1	43	8200	346000	4.1	3.198	0.656	0.07	0.73	0.61	NA	NA	NA
1201199	Baseline_positive	Baseline_positive	NA	Female	13.126	Yes	17.7469	No diabetes	Never smoked	Different room	12	1102604	49.0658	Female	3+	No	20	Euro-American	13.4	40	11300	449000	5.763	4.36	0.904	0.94	0.35	10	NA	NA	NA
1201201	Baseline_positive	Baseline_positive	NA	Female	33.663	No	20.2291	No diabetes	Current smoker	Different room	1	1102658	57.9233	Female	1+	No	20	Euro-American (LAM)	12.5	38	6900	319000	4.002	1.863	0.828	0.1	1.22	6.6	NA	NA	NA
1201206	Baseline_positive	Baseline_positive	NA	Female	49.1205	Yes	39.0779	No diabetes	Never smoked	Different room	4	1102676	50.074	Male	3+	No	55	NA	15.8	48	9500	318000	5.51	2.945	0.665	0.83	0.82	8.91	NA	NA	NA
1201207	Baseline_positive	Baseline_positive	NA	Male	38.8767	Yes	27.7391	No diabetes	Current smoker	Different room	6	1102676	50.074	Male	3+	No	55	NA	17.3	52	11000	268000	5.06	4.4	0.99	0.06	1.85	10	NA	NA	NA
1201208	Baseline_positive	Baseline_positive	NA	Female	46.6055	Yes	24.4726	No diabetes	Never smoked	Same room	4	1102676	50.074	Male	3+	No	55	NA	12.7	39	5500	205000	3.63	1.32	0.33	0.07	9.6	0.99	NA	NA	NA
1201214	Baseline_positive	Baseline_positive	NA	Male	29.0438	No	18.0232	No diabetes	Current smoker	Different room	1	1102676	50.074	Male	3+	No	55	NA	15.6	48	6500	307000	3.965	1.95	0.455	0.65	0.82	10	NA	NA	NA
1201215	Baseline_positive	Baseline_positive	NA	Male	23.2356	Yes	17.8926	No diabetes	Current smoker	Different room	1	1102676	50.074	Male	3+	No	55	NA	15	45	7300	294000	3.723	2.92	0.511	0.1	8.78	10	NA	NA	NA
1201216	Baseline_positive	Baseline_positive	NA	Male	44.8466	Yes	16.499	No diabetes	Current smoker	Different room	3	1102697	38.1205	Female	1+	No	15	East-Asian (Beijing)	16.4	51	9100	341000	5.187	3.185	0.546	0.31	0.59	0.02	NA	NA	NA
1201219	Baseline_positive	Baseline_positive	NA	Female	8.66575	No	16.9387	No diabetes	Never smoked	Different room	1	1102676	50.074	Male	3+	No	55	NA	13.4	41	8900	387000	4.628	2.848	0.534	0.06	0.87	10	NA	NA	NA
1201221	Baseline_positive	Baseline_positive	NA	Male	30.2411	Yes	18.9198	No diabetes	Current smoker	Different room	1	1102676	50.074	Male	3+	No	55	NA	15.8	48	5000	269000	2.1	2.45	0.35	0.43	1.48	10	NA	NA	NA
1201222	Baseline_positive	Baseline_positive	NA	Female	26.0822	Yes	16.4946	No diabetes	Never smoked	Different room	1	1102676	50.074	Male	3+	No	55	NA	11.5	38	5900	324000	3.068	2.242	0.354	0.23	2.7	8.7	NA	NA	NA
1201224	Baseline_positive	Baseline_positive	NA	Male	68.9205	Yes	26.4024	No diabetes	Quit >6 mo ago	Different room	5	1102689	30.937	Male	3+	No	50	NA	15.5	48	8400	223000	4.872	2.1	0.756	0.05	1.19	10	NA	NA	NA
1201225	Baseline_positive	Baseline_positive	NA	Female	31.2356	Yes	22.6121	No diabetes	Never smoked	Different room	1	1102689	30.937	Male	3+	No	50	NA	15.6	47	13100	275000	8.384	3.275	1.048	0.76	7.98	7.52	NA	NA	NA
1201227	Baseline_positive	Baseline_positive	NA	Male	69.611	Yes	23.7141	No diabetes	Current smoker	Different room	6	1102710	19.1726	Female	3+	Yes	60	East-Asian (Beijing)	14.3	43	8900	322000	5.251	2.67	0.712	0.11	3.53	8.28	NA	NA	NA
1201228	Baseline_positive	Baseline_positive	NA	Female	63.7671	Yes	27.3009	Prediabetes	Never smoked	Different room	6	1102710	19.1726	Female	3+	Yes	60	East-Asian (Beijing)	14.2	43	9700	324000	4.947	3.977	0.485	0.65	6.01	9.74	NA	NA	NA
1201234	Baseline_positive	Baseline_positive	NA	Male	33.6493	Yes	22.1107	No diabetes	Current smoker	Different room	1	1102720	23.8932	Male	1+	No	20	Euro-American	15.2	46	8300	227000	4.98	2.573	0.581	0.2	4.48	6.55	NA	NA	NA
1201242	Baseline_positive	Baseline_positive	NA	Male	22.5863	No	19.63	No diabetes	Never smoked	Same room	2	1102709	57.2575	Male	3+	No	30	Indo-Oceanic	15.8	46	6000	252000	3.84	1.68	0.42	1.59	0.82	0.38	NA	NA	NA
1201243	Baseline_positive	Baseline_positive	NA	Male	62.5288	Yes	23.6889	No diabetes	Quit >6 mo ago	Same room	6	1102699	58.1671	Female	1+	No	5	NA	14.7	43	6000	290000	3.78	1.68	0.42	0.24	3.41	4.89	NA	NA	NA
1201244	Baseline_positive	Baseline_positive	NA	Female	22.1836	Yes	19.4339	No diabetes	Never smoked	Different room	2	1102699	58.1671	Female	1+	No	5	NA	13	37	3400	224000	1.36	1.632	0.34	0.18	1.87	5.51	NA	NA	NA
1201249	Baseline_positive	Baseline_positive	NA	Female	49.7068	Yes	33.6021	Prediabetes	Never smoked	Different room	6	1102734	28.4411	Male	3+	Yes	40	East-Asian (Beijing)	13.3	39	7300	372000	4.307	2.482	0.365	0.31	8.7	9.98	NA	NA	NA
1201252	Baseline_positive	Baseline_positive	NA	Female	12.9836	Yes	19.1556	Prediabetes	Never smoked	Different room	6	1102734	28.4411	Male	3+	Yes	40	East-Asian (Beijing)	10.5	33	10400	539000	6.968	2.6	0.832	0.58	10	8.36	NA	NA	NA
1201253	Baseline_positive	Baseline_positive	NA	Male	20.5123	Yes	21.478	No diabetes	Never smoked	Different room	5	1102696	61.0055	Male	3+	Yes	50	East-Asian (Beijing)	15.4	47	5700	307000	3.306	1.824	0.399	0.25	4.02	4.74	NA	NA	NA
1201258	Baseline_positive	Baseline_positive	NA	Female	41.1315	Yes	25.8897	No diabetes	Never smoked	Same room	10	1102887	38.6767	Male	2+	Yes	20	Euro-American	12.7	37	9300	343000	5.673	2.883	0.558	0.09	2.6	2.1	NA	NA	NA
1201260	Baseline_positive	Baseline_positive	NA	Male	34.6137	Yes	21.1556	No diabetes	Never smoked	Different room	2	1102888	25.2521	Male	2+	Yes	85	Euro-American (LAM)	14.1	44	7900	228000	4.345	2.37	0.632	0.15	10	6.04	NA	NA	NA
1201261	Baseline_positive	Baseline_positive	NA	Female	27.1123	No	22.984	No diabetes	Never smoked	Different room	2	1102888	25.2521	Male	2+	Yes	85	Euro-American (LAM)	15.2	45	8800	303000	5.544	2.376	0.704	0.31	1.51	1.4	NA	NA	NA
1201262	Baseline_positive	Baseline_positive	NA	Male	30.3808	Yes	18.9589	No diabetes	Current smoker	Same room	3	1102739	25.8849	Female	3+	No	55	Euro-American (mainly T)	17.4	53	11100	235000	6.882	3.219	0.666	0.23	10	4.05	NA	NA	NA
1201271	Baseline_positive	Baseline_positive	NA	Male	44.0247	Yes	19.514	No diabetes	Quit >6 mo ago	Different room	12	1102743	62.8658	Female	Scanty	No	80	Euro-American (H37Rv-like)	15.7	47	8700	376000	4.698	3.393	0.522	0.2	5	2.23	NA	NA	NA
1201274	Baseline_positive	Baseline_positive	NA	Female	27.7973	No	18.1554	No diabetes	Quit >6 mo ago	Same room	5	1102774	29.4082	Male	3+	No	45	Euro-American (mainly T)	10.8	35	5900	287000	3.363	2.006	0.472	0.08	3.14	10	NA	NA	NA
1201275	Baseline_positive	Baseline_positive	NA	Female	6.6	No	14.1667	No diabetes	Never smoked	Same room	5	1102774	29.4082	Male	3+	No	45	Euro-American (mainly T)	12.7	38	9500	440000	5.985	2.755	0.665	0.07	2.9	3.25	NA	NA	NA
1201277	Baseline_positive	Baseline_positive	NA	Male	45.5452	Yes	22.1094	No diabetes	Current smoker	Different room	5	1102753	21.6192	Female	1+	No	25	Euro-American (mainly T)	14.7	45	5000	286000	2.1	2.2	0.4	0.07	2.29	1.04	NA	NA	NA
1201279	Baseline_positive	Baseline_positive	NA	Female	19.7288	Yes	19.4135	No diabetes	Never smoked	Same room	4	1102753	21.6192	Female	1+	No	25	Euro-American (mainly T)	13.4	39	5000	326000	1.75	2.6	0.45	0.2	10	5.98	NA	NA	NA
1201284	Baseline_positive	Baseline_positive	NA	Female	39.8274	Yes	29.5601	No diabetes	Never smoked	Different room	12	1102781	32.9753	Male	2+	Yes	85	East-Asian (Beijing)	13.9	43	9800	305000	6.272	2.646	0.686	0.56	3.64	3.69	NA	NA	NA
1201285	Baseline_positive	Baseline_positive	NA	Male	40.5041	Yes	24.5554	No diabetes	Current smoker	Different room	1	1102762	83.3808	Female	3+	Yes	30	Euro-American (LAM)	15.5	44	8200	351000	4.838	2.542	0.574	0.14	0.97	2.92	NA	NA	NA
1201286	Baseline_positive	Baseline_positive	NA	Female	34.2438	No	33.9335	No diabetes	Never smoked	Different room	1	1102762	83.3808	Female	3+	Yes	30	Euro-American (LAM)	14.5	43	11700	388000	6.903	3.393	0.702	0.24	1.63	2.52	NA	NA	NA
1201289	Baseline_positive	Baseline_positive	NA	Male	65.0219	Yes	22.8834	No diabetes	Quit >6 mo ago	Different room	3	1102788	26.3945	Male	3+	Yes	80	East-Asian (Beijing)	14.2	44	6500	216000	4.42	1.365	0.455	0.06	2.65	3.42	NA	NA	NA
1201290	Baseline_positive	Baseline_positive	NA	Female	53.9836	Yes	27.5873	No diabetes	Never smoked	Different room	3	1102788	26.3945	Male	3+	Yes	80	East-Asian (Beijing)	15.2	43	6100	260000	3.05	2.318	0.488	0.18	4.22	2.36	NA	NA	NA
1201291	Baseline_positive	Baseline_positive	NA	Female	41.4137	Yes	18.2222	No diabetes	Never smoked	Same room	12	1102771	42.926	Male	2+	No	80	Euro-American (LAM)	13.1	40	9500	476000	5.13	2.85	0.76	0.42	2.2	6.04	NA	NA	NA
1201293	Baseline_positive	Baseline_positive	NA	Female	12.1041	Yes	14.9389	No diabetes	Never smoked	Different room	9	1102771	42.926	Male	2+	No	80	Euro-American (LAM)	13.2	37	11100	476000	5.106	3.996	0.777	0.13	3.3	8.15	NA	NA	NA
1201294	Baseline_positive	Baseline_positive	NA	Female	54.8247	Yes	29.8552	No diabetes	Never smoked	Same room	5	1102067	55.9863	Male	3+	No	66	Indo-Oceanic	12.3	40	7100	294000	4.97	1.704	0.355	0.07	3.29	1.52	NA	NA	NA
1201295	Baseline_positive	Baseline_positive	NA	Female	28.9233	Yes	24.6836	No diabetes	Never smoked	Different room	12	1102800	54.9699	Female	3+	Yes	65	East-Asian (Beijing)	12.4	39	11000	351000	7.7	2.53	0.55	0.24	2.23	5.62	NA	NA	NA
1201296	Baseline_positive	Baseline_positive	NA	Female	34.7753	No	28.8726	No diabetes	Never smoked	Different room	0	1102800	54.9699	Female	3+	Yes	65	East-Asian (Beijing)	13.9	41	9600	380000	6.432	2.208	0.576	1.18	1.21	0.34	NA	NA	NA
1201297	Baseline_positive	Baseline_positive	NA	Female	25.1781	Yes	20.6905	No diabetes	Never smoked	Different room	0	1102800	54.9699	Female	3+	Yes	65	East-Asian (Beijing)	13.3	42	8700	462000	5.307	2.175	1.044	0.15	8.89	0.68	NA	NA	NA
1201302	Baseline_positive	Baseline_positive	NA	Female	28.8356	No	25.4061	No diabetes	Never smoked	Different room	7	1102799	58.7041	Female	3+	No	10	East-Asian (Beijing)	12.8	40	9200	709000	6.716	1.932	0.46	0.44	0.75	0.21	NA	NA	NA
1201303	Baseline_positive	Baseline_positive	NA	Female	49.1671	Yes	22.0889	No diabetes	Never smoked	Different room	12	1102797	49.2658	Male	3+	No	100	NA	12.9	39	7400	336000	3.848	2.368	0.592	0.25	0.54	3.74	NA	NA	NA
1201304	Baseline_positive	Baseline_positive	NA	Male	25.5726	Yes	22.0581	No diabetes	Current smoker	Different room	0	1102797	49.2658	Male	3+	No	100	NA	15.9	47	7100	284000	3.337	3.124	0.497	0.17	0.71	10	NA	NA	NA
1201305	Baseline_positive	Baseline_positive	NA	Female	24.5096	Yes	33.6485	No diabetes	Never smoked	Different room	0	1102797	49.2658	Male	3+	No	100	NA	14	44	10100	289000	5.959	2.727	1.01	0.73	1.92	-0.05	NA	NA	NA
1201307	Baseline_positive	Baseline_positive	NA	Male	54.3671	Yes	20.3489	No diabetes	Current smoker	Same room	3	1102065	49.7425	Female	3+	Yes	65	NA	14.4	45	7800	279000	5.226	1.95	0.546	0.12	2.82	0.85	NA	NA	NA
1201308	Baseline_positive	Baseline_positive	NA	Male	17.6904	Yes	16.7011	No diabetes	Current smoker	Different room	3	1102065	49.7425	Female	3+	Yes	65	NA	14.9	46	8700	310000	6.525	1.479	0.522	0.1	4.63	0.66	NA	NA	NA
1201309	Baseline_positive	Baseline_positive	NA	Female	12.0274	Yes	20.3092	Prediabetes	Never smoked	Same room	4	1102065	49.7425	Female	3+	Yes	65	NA	12.7	38	7400	350000	4.07	2.738	0.444	0.09	9.62	0.7	NA	NA	NA
1201315	Baseline_positive	Baseline_positive	NA	Female	46.4822	Yes	26.6564	No diabetes	Never smoked	Different room	0	1102820	56.0493	Female	3+	Yes	30	Euro-American (mainly T)	12.8	40	11800	257000	6.962	2.95	0.826	0.11	6.21	2.73	NA	NA	NA
1201317	Baseline_positive	Baseline_positive	NA	Female	40.7288	No	30.0889	No diabetes	Never smoked	Different room	0	1102820	56.0493	Female	3+	Yes	30	Euro-American (mainly T)	13.3	43	8600	298000	4.902	2.752	0.774	0.41	8.99	10	NA	NA	NA
1201321	Baseline_positive	Baseline_positive	NA	Male	61.2548	Yes	20.3341	No diabetes	Current smoker	Different room	0	1102820	56.0493	Female	3+	Yes	30	Euro-American (mainly T)	14.21	44	7100	222000	3.479	3.053	0.426	0.68	10	10	NA	NA	NA
1201323	Baseline_positive	Baseline_positive	NA	Male	28.726	Yes	18.29	No diabetes	Current smoker	Different room	12	1102820	56.0493	Female	3+	Yes	30	Euro-American (mainly T)	13.7	42	6500	265000	1.885	4.03	0.52	0.67	1.37	6.13	NA	NA	NA
1201324	Baseline_positive	Baseline_positive	NA	Male	19.2575	Yes	16.5289	No diabetes	Never smoked	Different room	3	1102814	26.5534	Female	2+	Yes	5	Euro-American (X-type)	15.7	49	5000	277000	2.45	1.9	0.5	0.16	3.37	2.11	NA	NA	NA
1201327	Baseline_positive	Baseline_positive	NA	Male	22.8219	Yes	19.1973	No diabetes	Never smoked	Different room	5	1102818	59.0548	Male	3+	No	20	NA	14.6	45	10600	412000	6.678	2.12	1.272	0.26	9.45	5.13	NA	NA	NA
1201328	Baseline_positive	Baseline_positive	NA	Female	59.4548	Yes	24.1084	No diabetes	Never smoked	Different room	12	1102818	59.0548	Male	3+	No	20	NA	11.6	35	5100	457000	1.989	2.55	0.408	0.68	3.55	10	NA	NA	NA
1201330	Baseline_positive	Baseline_positive	NA	Male	20.063	Yes	17.8027	No diabetes	Current smoker	Different room	5	1102804	56.6411	Female	1+	No	20	Indo-Oceanic	15	45	6500	312000	3.43	2.3	0.42	0.25	1.02	2.82	NA	NA	NA
1201331	Baseline_positive	Baseline_positive	NA	Female	11.863	Yes	18.8951	No diabetes	Never smoked	Different room	2	1102818	59.0548	Male	3+	No	20	NA	14.5	41	7300	305000	4.453	2.117	0.511	0.27	4.35	1.49	NA	NA	NA
1201332	Baseline_positive	Baseline_positive	NA	Female	16.8932	Yes	19.5637	No diabetes	Never smoked	Different room	2	1102818	59.0548	Male	3+	No	20	NA	13.3	41	6000	275000	3.24	1.98	0.6	0.36	6.86	2.47	NA	NA	NA
1201333	Baseline_positive	Baseline_positive	NA	Female	34.9479	Yes	21.5306	No diabetes	Never smoked	Different room	2	1102818	59.0548	Male	3+	No	20	NA	14.1	41	7500	375000	4.125	2.7	0.45	0.09	5.27	2.1	NA	NA	NA
1201334	Baseline_positive	Baseline_positive	NA	Female	19.4877	Yes	18.5354	No diabetes	Current smoker	Different room	2	1102818	59.0548	Male	3+	No	20	NA	12.7	41	7200	274000	3.312	3.096	0.576	0.13	10	8.69	NA	NA	NA
1201336	Baseline_positive	Baseline_positive	NA	Male	43.1753	Yes	22.2985	No diabetes	Current smoker	Different room	2	1102813	46.6247	Male	3+	Yes	15	Euro-American	16	47	10900	261000	5.123	4.251	0.763	0.18	7.43	10	NA	NA	NA
1201337	Baseline_positive	Baseline_positive	NA	Female	28.4658	No	29.3393	No diabetes	Never smoked	Different room	1	1102813	46.6247	Male	3+	Yes	15	Euro-American	14.6	43	6100	353000	2.501	2.989	0.427	0.54	3.02	1.95	NA	NA	NA
1201338	Baseline_positive	Baseline_positive	NA	Female	13.6932	No	21.7219	No diabetes	Never smoked	Different room	2	1102813	46.6247	Male	3+	Yes	15	Euro-American	13.8	43	9600	360000	5.184	3.552	0.576	0.41	10	4.89	NA	NA	NA
1201339	Baseline_positive	Baseline_positive	NA	Female	45.1342	Yes	22.4766	Prediabetes	Never smoked	Same room	3	1102813	46.6247	Male	3+	Yes	15	Euro-American	9.5	32	9000	316000	4.09	2.99	0.54	0.15	1.29	1.14	NA	NA	NA
1201341	Baseline_positive	Baseline_positive	NA	Female	64.5123	Yes	19.8373	No diabetes	Never smoked	Same room	12	1102804	56.6411	Female	1+	No	20	Indo-Oceanic	10.5	35	7500	307000	4.04	2.7	0.55	2.44	7.35	5.31	NA	NA	NA
1201342	Baseline_positive	Baseline_positive	NA	Female	55.3178	Yes	34.9656	No diabetes	Current smoker	Different room	12	1102824	26.5315	Female	2+	No	50	NA	9.6	29	6800	244000	3.44	2.8	0.33	0.18	1.48	3.25	NA	NA	NA
1201343	Baseline_positive	Baseline_positive	NA	Male	31.6329	Yes	31.1532	No diabetes	Current smoker	Same room	4	1102824	26.5315	Female	2+	No	50	NA	13.9	42	6600	230000	4.356	1.65	0.396	0.12	0.76	7.74	NA	NA	NA
1201346	Baseline_positive	Baseline_positive	NA	Female	58.4767	No	20.5442	No diabetes	Never smoked	Different room	10	1102069	39.3096	Female	1+	No	55	NA	11.9	37	6300	291000	2.94	2.86	0.3	0.47	0.46	7.14	NA	NA	NA
1201351	Baseline_positive	Baseline_positive	NA	Male	18.0932	Yes	17.2635	No diabetes	Current smoker	Different room	1	1102820	56.0493	Female	3+	Yes	30	Euro-American (mainly T)	16.7	49	8500	233000	3.57	4.165	0.595	0.19	10	0.89	NA	NA	NA
1201353	Baseline_positive	Baseline_positive	NA	Male	22.4959	Yes	16.3304	No diabetes	Current smoker	Different room	1	1102820	56.0493	Female	3+	Yes	30	Euro-American (mainly T)	14.9	45	7300	257000	3.431	2.92	0.657	0.44	1.85	1.54	NA	NA	NA
1201355	Baseline_positive	Baseline_positive	NA	Male	16.4027	Yes	19.0451	No diabetes	Quit >6 mo ago	Same room	4	1102835	23.9397	Male	Scanty	No	50	Euro-American (X-type)	14.6	45	6400	253000	2.88	2.752	0.448	0.36	1.51	10	NA	NA	NA
1201357	Baseline_positive	Baseline_positive	NA	Male	41.1973	Yes	29.8776	No diabetes	Current smoker	Different room	2	1102835	23.9397	Male	Scanty	No	50	Euro-American (X-type)	14.7	45	8900	271000	4.717	2.848	0.712	0.13	0.98	6.18	NA	NA	NA
1201358	Baseline_positive	Baseline_positive	NA	Female	64.8055	Yes	26.733	No diabetes	Never smoked	Different room	12	1102835	23.9397	Male	Scanty	No	50	Euro-American (X-type)	13.1	40	5700	274000	2.565	2.508	0.456	0.58	7.49	7.12	NA	NA	NA
1201359	Baseline_positive	Baseline_positive	NA	Male	70.8959	Yes	24.1322	No diabetes	Never smoked	Same room	12	1102835	23.9397	Male	Scanty	No	50	Euro-American (X-type)	16.1	50	7400	221000	4.144	2.516	0.518	0.13	5.25	10	NA	NA	NA
1201361	Baseline_positive	Baseline_positive	NA	Female	47.7178	Yes	21.9771	No diabetes	Never smoked	Same room	3	1102823	52.526	Male	3+	No	45	Euro-American (X-type)	13	40	8200	235000	5.658	1.968	0.328	0.21	8.21	10	NA	NA	NA
1201362	Baseline_positive	Baseline_positive	NA	Female	21.7616	Yes	20.7725	No diabetes	Never smoked	Different room	3	1102823	52.526	Male	3+	No	45	Euro-American (X-type)	13.6	41	6600	372000	4.356	1.65	0.264	0.12	4.04	10	NA	NA	NA
1201363	Baseline_positive	Baseline_positive	NA	Female	15.9726	Yes	16.7147	No diabetes	Never smoked	Different room	3	1102823	52.526	Male	3+	No	45	Euro-American (X-type)	15.1	46	6900	330000	3.45	2.967	0.276	0.18	5.29	10	NA	NA	NA
1201364	Baseline_positive	Baseline_positive	NA	Male	13.0521	Yes	14.3363	No diabetes	Quit >6 mo ago	Same room	4	1102828	36.9397	Female	1+	Yes	80	East-Asian (Beijing)	15	42	5100	263000	0	1.683	0.459	0.45	2.45	1.77	NA	NA	NA
1201365	Baseline_positive	Baseline_positive	NA	Male	10.4055	No	13.5445	No diabetes	Never smoked	Same room	4	1102828	36.9397	Female	1+	Yes	80	East-Asian (Beijing)	14.2	42	6600	456000	3.894	1.98	0.528	0.06	0.96	0.08	NA	NA	NA
1201366	Baseline_positive	Baseline_positive	NA	Female	43.9671	Yes	24.4083	No diabetes	Current smoker	Different room	8	1102837	20.874	Male	3+	Yes	50	East-Asian (Beijing)	13.5	41	5300	314000	2.385	2.491	0.371	0.3	10	10	NA	NA	NA
1201367	Baseline_positive	Baseline_positive	NA	Male	24.8575	Yes	17.8206	No diabetes	Current smoker	Different room	8	1102837	20.874	Male	3+	Yes	50	East-Asian (Beijing)	15.9	48	7400	309000	2.886	3.478	0.666	0.12	1.19	10	NA	NA	NA
1201368	Baseline_positive	Baseline_positive	NA	Female	61.3315	Yes	25.6666	Prediabetes	Never smoked	Different room	4	1102839	17.8712	Male	3+	Yes	90	Euro-American	14.1	43	7100	233000	5.68	1.349	0.071	0.13	3.79	3.34	NA	NA	NA
1201369	Baseline_positive	Baseline_positive	NA	Female	14.0575	Yes	16.3955	No diabetes	Never smoked	Different room	2	1102839	17.8712	Male	3+	Yes	90	Euro-American	14	40	9700	374000	4.462	4.171	0.679	0.25	8.35	8.37	NA	NA	NA
1201370	Baseline_positive	Baseline_positive	NA	Male	11.1671	No	14.4798	No diabetes	Never smoked	Different room	2	1102839	17.8712	Male	3+	Yes	90	Euro-American	12.7	38	10800	372000	6.48	3.456	0.648	0.3	10	10	NA	NA	NA
1201371	Baseline_positive	Baseline_positive	NA	Male	8.13425	Yes	13.7891	No diabetes	Never smoked	Different room	2	1102839	17.8712	Male	3+	Yes	90	Euro-American	10.4	33	10600	459000	4.77	4.452	0.742	0.1	9.98	2.15	NA	NA	NA
1201372	Baseline_positive	Baseline_positive	NA	Male	5.14247	No	15.6107	No diabetes	Never smoked	Different room	2	1102839	17.8712	Male	3+	Yes	90	Euro-American	11.5	35	10300	482000	3.399	5.459	0.721	0.1	10	10	NA	NA	NA
1201374	Baseline_positive	Baseline_positive	NA	Male	11.3178	Yes	14.531	No diabetes	Never smoked	Different room	2	1102839	17.8712	Male	3+	Yes	90	Euro-American	10.8	35	10600	418000	6.996	2.12	0.636	0.11	0.73	5.25	NA	NA	NA
1201375	Baseline_positive	Baseline_positive	NA	Male	27.0466	Yes	25.989	No diabetes	Current smoker	Different room	4	1102839	17.8712	Male	3+	Yes	90	Euro-American	19.8	59	10800	188000	7.236	2.808	0.54	0.27	2.31	1.18	NA	NA	NA
1201376	Baseline_positive	Baseline_positive	NA	Female	53.9644	Yes	25.8065	No diabetes	Current smoker	Different room	6	1102839	17.8712	Male	3+	Yes	90	Euro-American	14.6	43	16100	380000	11.431	3.22	1.288	1.23	6.62	0.45	NA	NA	NA
1201378	Baseline_positive	Baseline_positive	NA	Male	46.5205	Yes	22.8287	No diabetes	Current smoker	Different room	0	1102834	45.6603	Female	2+	Yes	45	NA	15.5	46	9700	150000	5.917	2.328	0.679	0.08	0.88	1.64	NA	NA	NA
1201380	Baseline_positive	Baseline_positive	NA	Female	13.5808	Yes	29.8438	No diabetes	Never smoked	Different room	1	1102856	50.6959	Male	3+	No	45	Euro-American (mainly T)	11.9	40	11600	333000	6.38	3.944	0.928	0.34	10	1.81	NA	NA	NA
1201381	Baseline_positive	Baseline_positive	NA	Male	12.8767	Yes	15.8551	No diabetes	Never smoked	Different room	1	1102856	50.6959	Male	3+	No	45	Euro-American (mainly T)	10.9	37	6000	368000	3.36	1.98	0.42	0.1	0.96	4.26	NA	NA	NA
1201383	Baseline_positive	Baseline_positive	NA	Female	46.9425	Yes	22.8959	No diabetes	Never smoked	Different room	2	1102856	50.6959	Male	3+	No	45	Euro-American (mainly T)	11.7	36	3800	257000	1.824	1.482	0.38	0.37	10	10	NA	NA	NA
1201385	Baseline_positive	Baseline_positive	NA	Female	55.4356	Yes	22.0023	No diabetes	Never smoked	Different room	5	1102859	58.1973	Male	1+	No	30	East-Asian (Beijing)	10.2	34	6300	274000	4.725	1.197	0.315	0.09	5.08	2.26	NA	NA	NA
1201386	Baseline_positive	Baseline_positive	NA	Male	11.7068	No	17.0179	No diabetes	Never smoked	Different room	5	1102859	58.1973	Male	1+	No	30	East-Asian (Beijing)	10.6	36	7300	348000	4.891	1.46	0.73	0.25	10	1.19	NA	NA	NA
1201390	Baseline_positive	Baseline_positive	NA	Male	8.89589	Yes	15.424	No diabetes	Never smoked	Different room	12	1102858	51.2767	Male	3+	Yes	25	Euro-American (H37Rv-like)	13.7	42	3700	207000	1.924	1.258	0.481	0.1	4.27	0.88	NA	NA	NA
1201391	Baseline_positive	Baseline_positive	NA	Male	40.6247	No	22.2697	No diabetes	Current smoker	Different room	12	1102858	51.2767	Male	3+	Yes	25	Euro-American (H37Rv-like)	14.9	46	8500	271000	5.27	2.04	0.85	0.1	0.79	0.28	NA	NA	NA
1201392	Baseline_positive	Baseline_positive	NA	Female	32.2932	Yes	25.7788	No diabetes	Never smoked	Different room	12	1102858	51.2767	Male	3+	Yes	25	Euro-American (H37Rv-like)	14.4	43	7600	359000	3.344	3.648	0.456	0.13	10	6.25	NA	NA	NA
1201394	Baseline_positive	Baseline_positive	NA	Male	66.263	Yes	18.8281	No diabetes	Current smoker	Same room	12	1102863	18.0959	Male	3+	Yes	50	Euro-American	14.1	45	7500	307000	3.675	2.775	0.9	0.1	6.56	0.5	NA	NA	NA
1201395	Baseline_positive	Baseline_positive	NA	Female	61.2521	No	17.2995	No diabetes	Current smoker	Same room	12	1102863	18.0959	Male	3+	Yes	50	Euro-American	13.5	41	8600	384000	4.644	3.182	0.516	0.07	10	2.96	NA	NA	NA
1201396	Baseline_positive	Baseline_positive	NA	Female	40.0274	No	17.432	No diabetes	Never smoked	Different room	3	1102863	18.0959	Male	3+	Yes	50	Euro-American	9.5	30	8700	369000	4.089	3.045	0.522	0.24	6.05	6.43	NA	NA	NA
1201397	Baseline_positive	Baseline_positive	NA	Male	19.0822	Yes	19.0239	No diabetes	Never smoked	Different room	1	1102863	18.0959	Male	3+	Yes	50	Euro-American	17.1	52	10500	294000	6.3	2.625	0.945	0.08	1.28	3.75	NA	NA	NA
1201398	Baseline_positive	Baseline_positive	NA	Female	13.526	Yes	23.1548	No diabetes	Never smoked	Different room	3	1102863	18.0959	Male	3+	Yes	50	Euro-American	12.5	41	13300	426000	8.246	3.059	0.798	0.28	4.13	4.11	NA	NA	NA
1201399	Baseline_positive	Baseline_positive	NA	Female	7.63836	No	14.7633	No diabetes	Never smoked	Different room	3	1102863	18.0959	Male	3+	Yes	50	Euro-American	13.4	41	7500	408000	3.45	2.85	0.675	0.48	2.35	10	NA	NA	NA
1201401	Baseline_positive	Baseline_positive	NA	Male	40.1671	Yes	24.7266	No diabetes	Current smoker	Same room	4	1102867	36.274	Female	1+	No	80	NA	15.3	46	6900	307000	4.692	1.449	0.69	0.15	0.84	1.28	NA	NA	NA
1201405	Baseline_positive	Baseline_positive	NA	Female	23.7726	Yes	17.6428	No diabetes	Never smoked	Same room	10	1102889	26.726	Male	1+	Yes	50	East-Asian (Beijing)	10.4	35	9100	580000	5.915	2.184	0.819	0.29	10	1.39	NA	NA	NA
1201406	Baseline_positive	Baseline_positive	NA	Male	36.0027	Yes	18.4083	No diabetes	Current smoker	Same room	6	1102889	26.726	Male	1+	Yes	50	East-Asian (Beijing)	15.4	46	7800	219000	4.134	2.964	0.546	0.09	3.8	0.39	NA	NA	NA
1201408	Baseline_positive	Baseline_positive	NA	Female	43.0411	Yes	32.088	No diabetes	Never smoked	Different room	10	1102894	43.3123	Male	3+	Yes	28	East-Asian (Beijing)	14.9	44	10100	322000	5.858	3.03	0.808	1.36	8.63	0.16	NA	NA	NA
1201409	Baseline_positive	Baseline_positive	NA	Male	18.0877	No	26.5963	No diabetes	Never smoked	Different room	10	1102894	43.3123	Male	3+	Yes	28	East-Asian (Beijing)	14.3	45	6700	359000	3.283	2.613	0.402	0.21	10	0.91	NA	NA	NA
1201410	Baseline_positive	Baseline_positive	NA	Male	24.0904	Yes	35.5132	Prediabetes	Never smoked	Different room	1	1102917	64.5507	Female	3+	Yes	30	NA	14.2	44	8300	329000	4.399	3.32	0.415	0.34	0.61	6.11	NA	NA	NA
1201412	Baseline_positive	Baseline_positive	NA	Male	34.9699	Yes	24.1522	No diabetes	Current smoker	Same room	4	1102902	31.9342	Female	3+	Yes	20	Euro-American	15.9	47	6500	259000	2.795	2.925	0.585	0.06	0.47	2.13	NA	NA	NA
1201416	Baseline_positive	Baseline_positive	NA	Female	5.10411	No	14.8964	No diabetes	Never smoked	Same room	12	1102914	34.6521	Male	2+	Yes	40	Euro-American (mainly T)	10.5	33	13700	568000	6.85	4.932	0.685	0.07	10	1.79	NA	NA	NA
1201418	Baseline_positive	Baseline_positive	NA	Male	29.7288	Yes	18.1451	No diabetes	Current smoker	Same room	7	1102925	24.0438	Female	1+	Yes	50	Euro-American (X-type)	15	44	6100	263000	3.477	2.196	0.305	2.06	1.19	10	NA	NA	NA
1201419	Baseline_positive	Baseline_positive	NA	Male	5.96438	Yes	12.8601	No diabetes	Never smoked	Same room	12	1102925	24.0438	Female	1+	Yes	50	Euro-American (X-type)	11.6	35	10600	601000	5.406	4.346	0.636	0.07	1.1	10	NA	NA	NA
1201421	Baseline_positive	Baseline_positive	NA	Male	55.2658	Yes	23.0701	No diabetes	Current smoker	Different room	4	1102928	32.6356	Female	3+	Yes	25	East-Asian (Beijing)	14.4	42	8000	200000	4.4	2.8	0.56	1.45	1.38	10	NA	NA	NA
1201422	Baseline_positive	Baseline_positive	NA	Female	57.6849	Yes	21.9571	No diabetes	Never smoked	Different room	4	1102928	32.6356	Female	3+	Yes	25	East-Asian (Beijing)	13.4	39	6800	332000	3.196	3.196	0.272	0.22	1.62	10	NA	NA	NA
1201424	Baseline_positive	Baseline_positive	NA	Female	24.3973	Yes	24.5034	No diabetes	Quit >6 mo ago	Different room	4	1102928	32.6356	Female	3+	Yes	25	East-Asian (Beijing)	13.5	40	10400	304000	5.408	4.264	0.416	0.72	5.64	10	NA	NA	NA
1201425	Baseline_positive	Baseline_positive	NA	Female	25.1205	No	25.1111	No diabetes	Never smoked	Different room	3	1102928	32.6356	Female	3+	Yes	25	East-Asian (Beijing)	13.7	41	5900	260000	3.068	2.36	0.354	1.77	10	10	NA	NA	NA
1201426	Baseline_positive	Baseline_positive	NA	Male	14.937	Yes	18.5119	No diabetes	Current smoker	Different room	3	1102928	32.6356	Female	3+	Yes	25	East-Asian (Beijing)	14.1	42	5700	360000	2.736	2.394	0.342	0.49	1.55	10	NA	NA	NA
1201428	Baseline_positive	Baseline_positive	NA	Female	23.063	Yes	24.2533	No diabetes	Never smoked	Different room	3	1102928	32.6356	Female	3+	Yes	25	East-Asian (Beijing)	11.6	36	5200	259000	2.808	1.924	0.364	0.37	10	10	NA	NA	NA
1201429	Baseline_positive	Baseline_positive	NA	Male	26.726	Yes	18.8281	No diabetes	Current smoker	Different room	3	1102928	32.6356	Female	3+	Yes	25	East-Asian (Beijing)	14.8	42	11200	320000	5.488	4.256	0.56	0.08	3.71	10	NA	NA	NA
1201438	Baseline_positive	Baseline_positive	NA	Female	11.5014	Yes	14.9092	No diabetes	Never smoked	Different room	9	1102927	34.6356	Female	3+	Yes	100	Euro-American	13.4	41	6500	437000	2.86	3.055	0.39	0.1	0.72	10	NA	NA	NA
1201439	Baseline_positive	Baseline_positive	NA	Male	14.2575	Yes	16.5889	No diabetes	Never smoked	Different room	8	1102927	34.6356	Female	3+	Yes	100	Euro-American	14.5	43	8000	495000	4.08	3.12	0.48	0.12	4.48	10	NA	NA	NA
1201440	Baseline_positive	Baseline_positive	NA	Female	7.44932	Yes	14.6833	No diabetes	Never smoked	Different room	12	1102927	34.6356	Female	3+	Yes	100	Euro-American	12.1	36	6700	373000	2.814	3.417	0.335	0.08	10	10	NA	NA	NA
1201442	Baseline_positive	Baseline_positive	NA	Female	30.8055	Yes	29.1556	No diabetes	Never smoked	Different room	12	1102927	34.6356	Female	3+	Yes	100	Euro-American	12.7	39	7700	303000	4.312	2.772	0.385	0.27	10	10	NA	NA	NA
1201443	Baseline_positive	Baseline_positive	NA	Male	41.8082	Yes	26.0863	No diabetes	Current smoker	Different room	2	1102927	34.6356	Female	3+	Yes	100	Euro-American	15.1	43	5900	357000	2.655	2.419	0.531	0.07	10	10	NA	NA	NA
1201447	Baseline_positive	Baseline_positive	NA	Female	12.5726	Yes	27.7008	No diabetes	Never smoked	Different room	12	1102911	44.5726	Female	3+	Yes	40	Euro-American (LAM)	10.6	36	9800	334000	4.37	4.42	0.57	0.12	3.12	10	NA	NA	NA
1201449	Baseline_positive	Baseline_positive	NA	Male	12.4548	Yes	17.4539	No diabetes	Never smoked	Different room	1	1102943	38.4082	Male	1+	No	80	East-Asian (Beijing)	12.8	38	4300	352000	2.14	1.71	0.4	0.11	0.53	10	NA	NA	NA
1201450	Baseline_positive	Baseline_positive	NA	Male	38.3507	No	18.9431	No diabetes	Current smoker	Same room	10	1102967	26.5863	Female	3+	Yes	60	Euro-American (X-type)	14.4	43	9500	451000	7.41	1.38	0.61	0.24	0.82	10	NA	NA	NA
1201456	Baseline_positive	Baseline_positive	NA	Female	71.0904	Yes	23.1521	No diabetes	Never smoked	Different room	0	1102965	45.5918	Male	3+	Yes	100	Euro-American (X-type)	13.3	40	7400	277000	3.404	2.886	0.74	0.23	0.64	10	NA	NA	NA
1201457	Baseline_positive	Baseline_positive	NA	Female	34.5233	No	26.9814	No diabetes	Current smoker	Different room	0	1102965	45.5918	Male	3+	Yes	100	Euro-American (X-type)	14	42	6200	306000	3.844	1.736	0.372	0.19	1.64	10	NA	NA	NA
1201458	Baseline_positive	Baseline_positive	NA	Female	30.4466	Yes	23.9785	No diabetes	Never smoked	Same room	0	1102965	45.5918	Male	3+	Yes	100	Euro-American (X-type)	12.3	37	5300	223000	3.286	1.537	0.159	0.25	1.76	10	NA	NA	NA
1201459	Baseline_positive	Baseline_positive	NA	Male	5.16164	Yes	7.63359	No diabetes	Never smoked	Same room	0	1102965	45.5918	Male	3+	Yes	100	Euro-American (X-type)	12.6	37	8400	429000	3.78	3.612	0.756	0.2	0.81	10	NA	NA	NA
1201461	Baseline_positive	Baseline_positive	NA	Female	55.8575	Yes	33.5555	Diabetes	Never smoked	Same room	12	1102982	62.3068	Male	2+	Yes	70	East-Asian (Beijing)	14.3	44	11700	572000	7.605	2.808	0.702	0.29	0.78	10	NA	NA	NA
1201470	Baseline_positive	Baseline_positive	NA	Female	39.0877	Yes	27.251	Prediabetes	Never smoked	Different room	1	1102996	59.7534	Male	1+	No	10	NA	12.4	36	6000	284000	3.6	1.92	0.36	0.35	1.93	10	NA	NA	NA
1201471	Baseline_positive	Baseline_positive	NA	Male	42.5397	Yes	21.1194	No diabetes	Current smoker	Different room	1	1102996	59.7534	Male	1+	No	10	NA	13.7	41	8000	382000	4.88	2.72	0.24	0.07	5.59	10	NA	NA	NA
1201473	Baseline_positive	Baseline_positive	NA	Male	22.1863	No	20.475	No diabetes	Current smoker	Different room	10	1103009	15.4384	Female	3+	Yes	30	East-Asian (Beijing)	17.4	47	10200	312000	6.222	2.448	1.122	0.07	3.18	10	NA	NA	NA
1201474	Baseline_positive	Baseline_positive	NA	Male	47.8438	Yes	22.7615	No diabetes	Current smoker	Different room	3	1103009	15.4384	Female	3+	Yes	30	East-Asian (Beijing)	16.7	46	12200	222000	6.466	4.392	1.098	0.15	3.28	10	NA	NA	NA
1201475	Baseline_positive	Baseline_positive	NA	Female	46.7096	Yes	31.7397	Diabetes	Never smoked	Different room	10	1103009	15.4384	Female	3+	Yes	30	East-Asian (Beijing)	7.2	25	5900	379000	3.009	2.36	0.413	0.1	3.11	10	NA	NA	NA
1201476	Baseline_positive	Baseline_positive	NA	Male	66.7041	Yes	21.8676	No diabetes	Quit >6 mo ago	Same room	12	1102999	60.6877	Female	2+	No	30	East-Asian (non-Beijing)	15.2	45	5500	355000	2.585	2.035	0.66	0.17	1.33	10	NA	NA	NA
1201487	Baseline_positive	Baseline_positive	NA	Female	8.26301	Yes	20.7231	No diabetes	Never smoked	Different room	6	1103030	56.3479	Male	3+	Yes	40	East-Asian (Beijing)	13.3	39	8700	276000	5.307	2.61	0.435	0.17	1.7	10	NA	NA	NA
1201492	Baseline_positive	Baseline_positive	NA	Female	39.1945	Yes	35.0628	No diabetes	Never smoked	Different room	1	1103018	19.7342	Male	3+	No	100	Euro-American	11.3	36	10800	431000	6.804	2.916	0.864	0.06	10	10	NA	NA	NA
1201493	Baseline_positive	Baseline_positive	NA	Female	15.9781	Yes	19.4141	No diabetes	Never smoked	Same room	9	1103018	19.7342	Male	3+	No	100	Euro-American	12.9	40	5400	426000	2.808	2.214	0.324	0.1	2	10	NA	NA	NA
1201498	Baseline_positive	Baseline_positive	NA	Female	5.9863	Yes	14.175	No diabetes	Never smoked	Same room	10	1103026	41.4767	Female	1+	No	45	Euro-American (LAM)	12.9	40	11900	398000	7.497	3.332	0.952	0.11	1.5	10	NA	NA	NA
1201501	Baseline_positive	Baseline_positive	NA	Male	45.9589	No	21.4305	No diabetes	Current smoker	Same room	12	1103026	41.4767	Female	1+	No	45	Euro-American (LAM)	15.6	49	8000	122000	5.12	2	0.56	0.06	0.39	10	NA	NA	NA
1201504	Baseline_positive	Baseline_positive	NA	Male	56.3014	Yes	20.0551	No diabetes	Quit >6 mo ago	Different room	3	1103029	19.3753	Female	3+	No	20	East-Asian (Beijing)	12.4	37	5500	261000	3.3	1.595	0.33	0.19	0.86	10	NA	NA	NA
1201505	Baseline_positive	Baseline_positive	NA	Female	57.863	Yes	24.955	No diabetes	Never smoked	Different room	6	1103029	19.3753	Female	3+	No	20	East-Asian (Beijing)	12.9	40	6300	254000	3.843	1.89	0.441	0.62	3.87	10	NA	NA	NA
1201507	Baseline_positive	Baseline_positive	NA	Male	21.3644	Yes	19.3124	No diabetes	Current smoker	Different room	1	1103029	19.3753	Female	3+	No	20	East-Asian (Beijing)	13.4	41	4400	273000	2.288	1.408	0.396	0.13	7.68	10	NA	NA	NA
1201508	Baseline_positive	Baseline_positive	NA	Male	24.211	Yes	20.5853	No diabetes	Current smoker	Different room	2	1103029	19.3753	Female	3+	No	20	East-Asian (Beijing)	15.2	46	4900	313000	2.744	1.519	0.392	0.18	3.35	10	NA	NA	NA
1201509	Baseline_positive	Baseline_positive	NA	Male	21.0685	Yes	19.4024	No diabetes	Quit >6 mo ago	Different room	3	1103020	48.3534	Female	3+	No	25	NA	15.7	48	7400	218000	4.514	1.924	0.518	0.08	0.39	4.16	NA	NA	NA
1201511	Baseline_positive	Baseline_positive	NA	Male	27.6384	Yes	22.2193	No diabetes	Current smoker	Different room	3	1103074	32.3589	Female	1+	No	0	Euro-American (X-type)	17.6	53	6300	310000	3.402	31	0.441	0.09	1.3	10	NA	NA	NA
1201512	Baseline_positive	Baseline_positive	NA	Female	24.6959	Yes	17.8506	No diabetes	Never smoked	Different room	0	1103074	32.3589	Female	1+	No	0	Euro-American (X-type)	14.5	44	7600	230000	4.864	2.128	0.532	0.25	1.04	10	NA	NA	NA
1201514	Baseline_positive	Baseline_positive	NA	Female	10.5863	Yes	17.6224	No diabetes	Never smoked	Different room	12	1103074	32.3589	Female	1+	No	0	Euro-American (X-type)	13.4	41	6900	452000	2.898	3.381	0.552	0.14	1.89	10	NA	NA	NA
1201522	Baseline_positive	Baseline_positive	NA	Female	40.0192	Yes	31.8663	Prediabetes	Never smoked	Different room	10	1103098	43.2685	Male	3+	Yes	60	East-Asian (Beijing)	11.4	36	7500	319000	4.575	2.4	0.45	0.05	1.44	10	NA	NA	NA
1201523	Baseline_positive	Baseline_positive	NA	Female	15.1507	Yes	17.919	No diabetes	Never smoked	Different room	10	1103098	43.2685	Male	3+	Yes	60	East-Asian (Beijing)	13.2	40	6000	300000	3.12	2.34	0.48	0.45	2.17	10	NA	NA	NA
1201524	Baseline_positive	Baseline_positive	NA	Male	20.3315	No	19.6763	No diabetes	Current smoker	Same room	8	1103117	30.2192	Male	1+	Yes	60	Euro-American (mainly T)	14.7	43	15400	266000	11.704	2.31	1.386	0.19	3.87	10	NA	NA	NA
1201526	Baseline_positive	Baseline_positive	NA	Female	47.3014	Yes	21.056	No diabetes	Never smoked	Same room	3	1103118	48.4329	Male	2+	Yes	20	East-Asian (Beijing)	12.2	35	6100	282000	3.843	1.83	0.366	0.11	10	10	NA	NA	NA
1201527	Baseline_positive	Baseline_positive	NA	Female	16.9616	Yes	23.3747	No diabetes	Never smoked	Different room	4	1103118	48.4329	Male	2+	Yes	20	East-Asian (Beijing)	12	38	7700	431000	5.082	2.079	0.462	0.07	3.23	10	NA	NA	NA
1201528	Baseline_positive	Baseline_positive	NA	Male	12.6082	Yes	14.1327	No diabetes	Never smoked	Different room	5	1103118	48.4329	Male	2+	Yes	20	East-Asian (Beijing)	13	37	9300	325000	5.115	3.348	0.558	0.19	10	10	NA	NA	NA
1201529	Baseline_positive	Baseline_positive	NA	Male	21.9753	Yes	28.0863	No diabetes	Current smoker	Different room	10	1103118	48.4329	Male	2+	Yes	20	East-Asian (Beijing)	16.5	49	5500	254000	3.3	1.65	0.44	0.58	0.59	10	NA	NA	NA
1201530	Baseline_positive	Baseline_positive	NA	Male	18.1342	Yes	18.8846	No diabetes	Current smoker	Different room	1	1103118	48.4329	Male	2+	Yes	20	East-Asian (Beijing)	15.5	47	5100	194000	2.856	1.683	0.357	0.06	0.44	10	NA	NA	NA
1201531	Baseline_positive	Baseline_positive	NA	Female	28.4082	Yes	23.8144	No diabetes	Never smoked	Different room	1	1103112	28.2904	Male	2+	No	16	East-Asian (Beijing)	13.2	43	7300	290000	3.869	2.409	0.73	0.24	0.88	10	NA	NA	NA
1201532	Baseline_positive	Baseline_positive	NA	Male	38.3918	No	18.3594	No diabetes	Current smoker	Same room	8	1103120	32.1397	Female	2+	Yes	70	East-Asian (Beijing)	15	46	9700	490000	6.042	2.425	0.873	0.17	1.94	10	NA	NA	NA
1201538	Baseline_positive	Baseline_positive	NA	Male	13.7671	Yes	25.9601	No diabetes	Quit >6 mo ago	Different room	6	1103119	19.8712	Female	1+	No	50	Euro-American (LAM)	16.7	49	8300	335000	3.569	3.984	0.581	0.33	2.22	10	NA	NA	NA
1201539	Baseline_positive	Baseline_positive	NA	Female	46.0137	Yes	30.1247	No diabetes	Never smoked	Same room	5	1103124	50.726	Male	2+	Yes	10	Euro-American	13.1	40	8900	303000	5.874	2.314	0.445	0.12	2.02	10	NA	NA	NA
1201540	Baseline_positive	Baseline_positive	NA	Male	19.9452	Yes	31.2146	No diabetes	Quit >6 mo ago	Different room	5	1103124	50.726	Male	2+	Yes	10	Euro-American	15.4	46	9400	344000	5.452	3.196	0.47	0.66	5.14	10	NA	NA	NA
1201541	Baseline_positive	Baseline_positive	NA	Male	12.7589	Yes	19.0274	No diabetes	Quit >6 mo ago	Same room	5	1103124	50.726	Male	2+	Yes	10	Euro-American	14.7	45	7400	351000	3.404	3.256	0.444	0.22	9.7	10	NA	NA	NA
1201543	Baseline_positive	Baseline_positive	NA	Female	18.8959	Yes	19.1897	No diabetes	Never smoked	Different room	8	1103126	57.5014	Male	1+	No	10	Euro-American	9.9	32	5900	313000	3.068	2.419	0.354	0.27	0.57	10	NA	NA	NA
1201546	Baseline_positive	Baseline_positive	NA	Male	9.36438	Yes	18.6524	No diabetes	Never smoked	Different room	5	1103126	57.5014	Male	1+	No	10	Euro-American	13.9	41	7800	430000	4.212	2.964	0.468	0.07	0.65	10	NA	NA	NA
1201550	Baseline_positive	Baseline_positive	NA	Female	43.0767	Yes	24.6987	No diabetes	Never smoked	Same room	4	1103123	57.0301	Male	2+	No	100	East-Asian (non-Beijing)	12.4	37	6000	237000	3.72	1.68	0.48	0.12	4.74	10	NA	NA	NA
1201551	Baseline_positive	Baseline_positive	NA	Male	24.2164	Yes	18.5568	No diabetes	Current smoker	Different room	6	1103125	45.9534	Female	3+	Yes	50	East-Asian (Beijing)	15.9	48	7800	241000	4.212	2.418	0.936	0.39	0.61	10	NA	NA	NA
1201552	Baseline_positive	Baseline_positive	NA	Female	15.926	Yes	25.0639	No diabetes	Never smoked	Different room	2	1103125	45.9534	Female	3+	Yes	50	East-Asian (Beijing)	12.9	39	5700	269000	2.337	2.394	0.513	0.91	0.64	10	NA	NA	NA
1201553	Baseline_positive	Baseline_positive	NA	Female	10.2603	Yes	15.1229	No diabetes	Never smoked	Same room	10	1103125	45.9534	Female	3+	Yes	50	East-Asian (Beijing)	12.9	38	8400	296000	2.436	3.612	0.672	0.13	5.27	10	NA	NA	NA
1201554	Baseline_positive	Baseline_positive	NA	Male	19.9068	Yes	21.2629	No diabetes	Current smoker	Different room	3	1103125	45.9534	Female	3+	Yes	50	East-Asian (Beijing)	15.8	47	7900	428000	2.607	3.713	0.711	0.52	0.6	10	NA	NA	NA
1201555	Baseline_positive	Baseline_positive	NA	Male	8.42466	Yes	16.5827	No diabetes	Never smoked	Different room	10	1103125	45.9534	Female	3+	Yes	50	East-Asian (Beijing)	12.4	37	8100	394000	3.078	3.24	0.648	0.33	6.13	10	NA	NA	NA
1201562	Baseline_positive	Baseline_positive	NA	Male	37.7781	No	21.6389	No diabetes	Never smoked	Same room	3	1103154	22.1534	Female	1+	No	90	Euro-American (LAM)	14.6	44	4900	291000	2.94	1.421	0.294	0.1	0.39	10	NA	NA	NA
1201564	Baseline_positive	Baseline_positive	NA	Female	50.1589	Yes	29.2985	No diabetes	Current smoker	Different room	6	1103153	53.9918	Female	2+	No	45	Euro-American (X-type)	13.3	40	6000	341000	3.12	2.16	0.36	0.33	3.71	10	NA	NA	NA
1201565	Baseline_positive	Baseline_positive	NA	Female	30.5507	Yes	20.6297	No diabetes	Current smoker	Different room	2	1103153	53.9918	Female	2+	No	45	Euro-American (X-type)	14.3	44	6700	384000	4.221	2.01	0.268	0.06	0.76	10	NA	NA	NA
1201566	Baseline_positive	Baseline_positive	NA	Female	18.5342	Yes	21.8461	Prediabetes	Never smoked	Different room	12	1103153	53.9918	Female	2+	No	45	Euro-American (X-type)	11	35	7100	291000	3.763	2.485	0.497	0.16	7.44	10	NA	NA	NA
1201568	Baseline_positive	Baseline_positive	NA	Female	11.9973	Yes	15.5736	No diabetes	Never smoked	Different room	1	1103171	17.5644	Male	3+	No	35	East-Asian (Beijing)	14.6	44	5900	267000	2.95	2.478	0.295	0.2	9.85	10	NA	NA	NA
1201569	Baseline_positive	Baseline_positive	NA	Male	33.6767	Yes	28.2697	No diabetes	Current smoker	Different room	3	1103171	17.5644	Male	3+	No	35	East-Asian (Beijing)	15.7	45	8100	319000	4.698	2.025	0.648	0.07	6.93	10	NA	NA	NA
1201570	Baseline_positive	Baseline_positive	NA	Female	53.5644	Yes	27.4714	No diabetes	Never smoked	Different room	6	1103171	17.5644	Male	3+	No	35	East-Asian (Beijing)	14.1	43	7200	266000	4.248	2.232	0.432	0.08	1.23	10	NA	NA	NA
1201571	Baseline_positive	Baseline_positive	NA	Male	58.7096	Yes	21.3204	No diabetes	Current smoker	Different room	6	1103171	17.5644	Male	3+	No	35	East-Asian (Beijing)	14.6	43	8500	259000	4.845	2.295	0.765	0.07	10	10	NA	NA	NA
1201572	Baseline_positive	Baseline_positive	NA	Female	10.0685	Yes	13.7415	No diabetes	Never smoked	Same room	5	1103157	36.589	Female	2+	Yes	10	Euro-American (X-type)	11	35	8500	343000	5.015	2.295	0.595	0.07	1.4	5.5	NA	NA	NA
1201574	Baseline_positive	Baseline_positive	NA	Male	57.8027	Yes	16.9444	No diabetes	Current smoker	Different room	8	1103167	21.9205	Female	1+	Yes	50	East-Asian (Beijing)	16.1	49	3800	181000	1.558	1.52	0.456	0.19	0.51	10	NA	NA	NA
1201575	Baseline_positive	Baseline_positive	NA	Female	48.937	Yes	31.1053	No diabetes	Never smoked	Different room	8	1103167	21.9205	Female	1+	Yes	50	East-Asian (Beijing)	14.2	41	6500	306000	3.51	2.405	0.39	0.22	6.19	10	NA	NA	NA
1201583	Baseline_positive	Baseline_positive	NA	Female	14.4466	Yes	18.2164	No diabetes	Never smoked	Different room	12	1103183	42.2274	Female	3+	Yes	100	East-Asian (Beijing)	14.3	45	10600	415000	4.77	3.816	0.954	0.15	5.22	10	NA	NA	NA
1201588	Baseline_positive	Baseline_positive	NA	Female	26.2767	Yes	22.6414	No diabetes	Never smoked	Same room	5	1103181	39.2192	Male	2+	No	100	Euro-American (LAM)	14.3	42	8500	225000	5.61	2.04	0.765	0.07	7.23	7.02	NA	NA	NA
1201591	Baseline_positive	Baseline_positive	NA	Female	7.55342	Yes	14.0183	No diabetes	Never smoked	Different room	3	1103190	32.3973	Female	3+	Yes	100	Euro-American (mainly T)	13.5	41	11100	277000	6.327	3.774	0.666	0.12	8.34	10	NA	NA	NA
1201592	Baseline_positive	Baseline_positive	NA	Female	9.8274	Yes	13.7877	No diabetes	Never smoked	Same room	3	1103190	32.3973	Female	3+	Yes	100	Euro-American (mainly T)	13.1	40	10100	384000	3.636	5.252	0.909	0.13	10	10	NA	NA	NA
1201593	Baseline_positive	Baseline_positive	NA	Male	32.4	Yes	21.9098	No diabetes	Current smoker	Different room	2	1103190	32.3973	Female	3+	Yes	100	Euro-American (mainly T)	16.5	48	9500	228000	6.08	2.565	0.57	1.66	5.14	10	NA	NA	NA
1201594	Baseline_positive	Baseline_positive	NA	Male	13.5425	No	16.19	No diabetes	Quit >6 mo ago	Same room	3	1103190	32.3973	Female	3+	Yes	100	Euro-American (mainly T)	14.3	41	7500	288000	3.825	3	0.525	0.14	1.23	10	NA	NA	NA
1201595	Baseline_positive	Baseline_positive	NA	Male	62.6767	Yes	16.9531	Prediabetes	Current smoker	Different room	0	1103190	32.3973	Female	3+	Yes	100	Euro-American (mainly T)	14.8	45	6600	226000	3.96	1.848	0.528	0.12	10	10	NA	NA	NA
1201596	Baseline_positive	Baseline_positive	NA	Female	20.0137	Yes	26.0899	No diabetes	Never smoked	Different room	1	1103190	32.3973	Female	3+	Yes	100	Euro-American (mainly T)	12.4	40	10700	249000	5.564	4.066	0.642	1.17	1.35	10	NA	NA	NA
1201598	Baseline_positive	Baseline_positive	NA	Female	62.6521	Yes	27.4442	No diabetes	Never smoked	Different room	10	1103191	65.7233	Male	2+	Yes	40	East-Asian (Beijing)	13	40	8000	263000	5.36	2.16	0.4	0.38	0.79	10	NA	NA	NA
1201599	Baseline_positive	Baseline_positive	NA	Female	34.4384	Yes	33.4487	No diabetes	Never smoked	Different room	12	1103192	57.0055	Male	2+	No	5	Euro-American (LAM)	14.3	42	8700	290000	4.35	3.48	0.696	0.25	10	10	NA	NA	NA
1201600	Baseline_positive	Baseline_positive	NA	Male	8.10685	Yes	21.6368	No diabetes	Never smoked	Different room	12	1103192	57.0055	Male	2+	No	5	Euro-American (LAM)	12.7	38	11000	427000	5.61	3.85	0.88	0.08	10	10	NA	NA	NA
1201601	Baseline_positive	Baseline_positive	NA	Female	53.8466	Yes	23.738	No diabetes	Never smoked	Different room	14	1103192	57.0055	Male	2+	No	5	Euro-American (LAM)	13.1	39	7800	295000	5.772	1.482	0.468	0.1	3.63	10	NA	NA	NA
1201602	Baseline_positive	Baseline_positive	NA	Female	30.4219	Yes	27.1479	No diabetes	Never smoked	Different room	12	1103192	57.0055	Male	2+	No	5	Euro-American (LAM)	13.6	40	5900	250000	3.068	2.242	0.472	0.09	4.74	10	NA	NA	NA
1201603	Baseline_positive	Baseline_positive	NA	Male	7.58356	Yes	13.913	No diabetes	Never smoked	Different room	12	1103192	57.0055	Male	2+	No	5	Euro-American (LAM)	13.1	39	5500	303000	1.925	2.86	0.44	0.1	2.6	10	NA	NA	NA
1201604	Baseline_positive	Baseline_positive	NA	Male	7.58356	Yes	13.3837	No diabetes	Never smoked	Different room	12	1103192	57.0055	Male	2+	No	5	Euro-American (LAM)	11.9	36	6500	317000	3.835	1.95	0.585	0.8	10	4.92	NA	NA	NA
1201605	Baseline_positive	Baseline_positive	NA	Male	14.8849	No	16.7556	No diabetes	Never smoked	Same room	7	1103197	37.4575	Female	3+	Yes	100	Euro-American (LAM)	14.2	44	8400	284000	5.796	1.848	0.672	0.05	10	10	NA	NA	NA
1201607	Baseline_positive	Baseline_positive	NA	Male	48.2685	Yes	29.375	No diabetes	Current smoker	Different room	8	1103198	18.9178	Female	3+	Yes	34	East-Asian (Beijing)	16.1	47	5300	174000	2.809	1.908	0.53	1.45	10	10	NA	NA	NA
1201608	Baseline_positive	Baseline_positive	NA	Female	42.6877	Yes	34.3404	No diabetes	Current smoker	Different room	7	1103198	18.9178	Female	3+	Yes	34	East-Asian (Beijing)	12.9	40	8600	340000	5.676	2.236	0.602	0.38	0.68	10	NA	NA	NA
1201609	Baseline_positive	Baseline_positive	NA	Male	21.5452	Yes	23.4898	No diabetes	Current smoker	Different room	7	1103198	18.9178	Female	3+	Yes	34	East-Asian (Beijing)	16	47	7900	253000	4.029	3.081	0.553	0.29	1.27	10	NA	NA	NA
1201610	Baseline_positive	Baseline_positive	NA	Male	11.3479	Yes	17.0414	No diabetes	Never smoked	Different room	10	1103198	18.9178	Female	3+	Yes	34	East-Asian (Beijing)	14.2	42	6900	372000	3.726	2.484	0.483	0.18	1.38	10	NA	NA	NA
1201613	Baseline_positive	Baseline_positive	NA	Female	24.4438	No	36.1039	No diabetes	Never smoked	Same room	12	1103207	28.9507	Male	3+	No	50	Euro-American (X-type)	14.3	49	7800	211000	5.538	1.56	0.546	0.85	10	10	NA	NA	NA
1201616	Baseline_positive	Baseline_positive	NA	Female	24.4849	Yes	33.8087	No diabetes	Never smoked	Different room	12	1103193	46.6247	Female	3+	No	25	East-Asian (Beijing)	15.6	49	9400	304000	5.358	3.008	0.564	0.75	0.61	10	NA	NA	NA
1201621	Baseline_positive	Baseline_positive	NA	Female	22.0466	No	21.7047	No diabetes	Never smoked	Different room	5	1103214	45.8274	Male	3+	Yes	15	East-Asian (Beijing)	14.1	43	4400	272000	2.508	1.54	0.308	0.11	10	3.51	NA	NA	NA
1201622	Baseline_positive	Baseline_positive	NA	Female	41.4986	No	25.356	No diabetes	Quit >6 mo ago	Different room	12	1103214	45.8274	Male	3+	Yes	15	East-Asian (Beijing)	14.6	45	7500	373000	4.5	2.55	0.375	0.12	4.06	10	NA	NA	NA
1201623	Baseline_positive	Baseline_positive	NA	Female	9.90959	Yes	14.3433	Prediabetes	Never smoked	Different room	4	1103193	46.6247	Female	3+	No	25	East-Asian (Beijing)	10.1	33	8000	428000	3.76	3.44	0.4	0.26	2.85	1.54	NA	NA	NA
1201626	Baseline_positive	Baseline_positive	NA	Female	29.5068	Yes	44.7896	Prediabetes	Quit >6 mo ago	Different room	4	1103193	46.6247	Female	3+	No	25	East-Asian (Beijing)	13.6	42	11400	372000	6.612	3.534	0.912	0.51	4.41	10	NA	NA	NA
1201630	Baseline_positive	Baseline_positive	NA	Female	65.6575	Yes	29.6478	No diabetes	Never smoked	Different room	2	1103219	20.6164	Male	3+	Yes	55	Euro-American (mainly T)	13.7	40	7400	319000	3.7	2.59	0.814	0.1	1.07	10	NA	NA	NA
1201631	Baseline_positive	Baseline_positive	NA	Female	46.5014	Yes	24.8907	No diabetes	Never smoked	Different room	4	1103219	20.6164	Male	3+	Yes	55	Euro-American (mainly T)	13.8	42	8400	270000	5.04	2.688	0.504	1.36	10	10	NA	NA	NA
1201632	Baseline_positive	Baseline_positive	NA	Female	26.4192	Yes	22.6899	No diabetes	Quit >6 mo ago	Same room	2	1103219	20.6164	Male	3+	Yes	55	Euro-American (mainly T)	13.5	41	7000	229000	3.85	2.24	0.7	0.72	5.3	10	NA	NA	NA

## Sheet: 300BCG Characteristics
ID_300BCG	Age	Sex	BMI
300BCG001	23	female	21.1073
300BCG002	20	female	24.3911
300BCG003	22	female	20.3383
300BCG004	22	female	19.2653
300BCG005	18	female	21.1073
300BCG006	20	male	23.6713
300BCG007	25	female	20.7612
300BCG008	22	female	23.1834
300BCG010	20	female	24.2215
300BCG011	24	male	20.2336
300BCG012	23	male	22.9176
300BCG013	20	male	21.3296
300BCG014	19	female	24.539
300BCG015	20	female	23.4509
300BCG016	20	female	21.4692
300BCG017	22	male	21.7877
300BCG018	22	female	23.4509
300BCG019	19	female	24.4352
300BCG020	25	male	22.0384
300BCG021	53	male	24.2803
300BCG022	25	male	23.6669
300BCG023	22	male	21.6815
300BCG024	21	male	19.8663
300BCG025	21	male	25
300BCG026	21	female	22.4082
300BCG027	23	male	24.0741
300BCG028	23	female	22.0932
300BCG029	22	female	21.6128
300BCG030	24	female	25.9095
300BCG031	51	female	23.3067
300BCG032	25	male	18.937
300BCG033	30	male	24.2803
300BCG034	21	female	19.9792
300BCG035	25	male	27.143
300BCG036	24	male	22.7904
300BCG037	20	female	18.9388
300BCG038	18	male	18.1138
300BCG039	19	male	25.0593
300BCG040	21	male	24.3827
300BCG041	26	female	20.4491
300BCG042	65	male	19.6232
300BCG043	22	female	21.0938
300BCG044	23	female	21.3039
300BCG045	27	male	23.329
300BCG046	19	female	25.6055
300BCG047	23	female	20.7612
300BCG049	22	male	22.7244
300BCG050	21	female	22.8928
300BCG051	25	female	22.5309
300BCG052	24	male	19.5918
300BCG053	21	female	19.052
300BCG054	22	female	19.1327
300BCG055	24	female	20.8209
300BCG056	60	male	21.5451
300BCG057	19	female	24.677
300BCG058	27	female	25.7959
300BCG059	19	male	21.3868
300BCG060	20	male	19.7531
300BCG061	23	male	25.8264
300BCG062	31	female	25.5937
300BCG063	20	male	20.3052
300BCG064	19	male	22.5
300BCG065	20	male	19.7239
300BCG066	24	male	23.6295
300BCG067	21	female	20.6193
300BCG068	23	male	21.4476
300BCG069	18	female	18.7328
300BCG070	24	female	22.2656
300BCG071	22	female	20.3074
300BCG072	63	male	27.7177
300BCG073	18	male	22.8931
300BCG074	20	female	19.6072
300BCG075	25	male	21.7051
300BCG076	33	male	23.2912
300BCG077	25	male	25.9924
300BCG078	25	female	21.0938
300BCG079	31	female	20.9042
300BCG080	23	female	23.8751
300BCG081	18	female	21.4536
300BCG082	26	female	20.8307
300BCG083	20	female	20.5499
300BCG084	20	female	20.1956
300BCG085	35	male	25.7725
300BCG086	23	male	19.3664
300BCG087	24	male	22.1158
300BCG088	21	female	23.5457
300BCG089	69	male	21.9136
300BCG090	18	female	19.1516
300BCG091	26	male	21.8573
300BCG092	43	male	20.5897
300BCG093	29	male	23.2998
300BCG094	24	female	20.0796
300BCG095	22	male	34.2349
300BCG096	24	male	20.7157
300BCG097	23	female	24.0741
300BCG098	28	male	28.0104
300BCG099	21	female	21.9671
300BCG100	23	male	21.0498
300BCG101	23	male	20.3037
300BCG102	21	male	28.0584
300BCG103	22	female	23.5883
300BCG104	24	female	18.6115
300BCG105	23	female	25.0135
300BCG106	23	female	18.4425
300BCG107	23	male	22.3435
300BCG108	27	male	29.0787
300BCG109	35	male	20.3704
300BCG110	54	female	21.2245
300BCG111	69	male	21.6049
300BCG112	26	male	25.1808
300BCG113	22	female	19.5312
300BCG114	18	male	19.3664
300BCG115	20	female	20.7612
300BCG116	24	female	23.5294
300BCG117	21	male	22.0386
300BCG118	24	female	20.0474
300BCG119	27	male	23.5156
300BCG120	21	female	22.2291
300BCG121	23	male	22.0384
300BCG122	23	female	20.8086
300BCG123	24	female	22.7204
300BCG124	22	female	21.9671
300BCG125	31	male	22.0932
300BCG126	25	male	22.0688
300BCG127	54	male	29.6744
300BCG128	24	male	22.5152
300BCG129	20	female	21.5645
300BCG130	25	female	19.1571
300BCG131	23	female	22.0932
300BCG132	20	male	21.6049
300BCG133	25	male	23.04
300BCG134	21	male	21.0667
300BCG135	21	male	23.1241
300BCG137	25	female	22.8571
300BCG138	19	female	19.4444
300BCG139	19	female	22.2291
300BCG140	19	female	19.8413
300BCG141	26	female	23.6713
300BCG142	22	female	23.3234
300BCG143	21	female	23.04
300BCG144	20	male	20.9712
300BCG145	20	male	19.9184
300BCG147	25	female	22.2826
300BCG148	64	male	26.1224
300BCG149	21	male	25.3086
300BCG150	25	female	24.8016
300BCG151	22	male	25.42
300BCG152	42	male	27.3324
300BCG153	19	female	24.623
300BCG154	19	female	22.2041
300BCG155	23	female	21.1927
300BCG156	28	female	22.3863
300BCG157	20	female	22.2222
300BCG158	19	female	20.9042
300BCG159	23	female	23.03
300BCG160	46	male	21.9138
300BCG161	34	female	23.5294
300BCG162	19	male	21.4996
300BCG163	20	male	28.9979
300BCG164	24	female	22.7204
300BCG165	23	male	22.7244
300BCG166	23	female	22.151
300BCG167	24	female	26.4721
300BCG169	24	female	21.6333
300BCG170	32	male	22.206
300BCG171	22	female	26.1962
300BCG172	22	male	20.6541
300BCG173	22	female	22.0932
300BCG174	20	male	23.0954
300BCG175	39	female	18.8189
300BCG176	19	female	20.8086
300BCG177	21	female	17.8359
300BCG178	23	female	22.3214
300BCG179	24	female	23.1834
300BCG180	21	male	20.6163
300BCG181	23	male	24.1946
300BCG182	24	female	25.8264
300BCG183	18	male	23.4482
300BCG184	23	female	21.7051
300BCG185	25	male	23.0879
300BCG186	23	female	21.7051
300BCG187	23	female	23.1405
300BCG188	60	female	26.5118
300BCG189	20	male	19.5918
300BCG190	21	male	22.1262
300BCG191	19	female	21.048
300BCG192	20	female	23.3011
300BCG193	23	female	20.6575
300BCG194	25	male	21.4996
300BCG195	20	female	23.5078
300BCG196	38	female	19.0773
300BCG197	25	male	21.1713
300BCG198	18	female	18.7783
300BCG199	25	female	23.3556
300BCG200	20	female	21.2585
300BCG201	22	male	18.5992
300BCG202	19	male	21.3296
300BCG203	19	male	24.6755
300BCG204	23	female	22.3863
300BCG205	19	female	20.5499
300BCG206	23	male	27.7743
300BCG207	20	female	22.2291
300BCG208	48	male	25
300BCG209	31	female	20.6612
300BCG210	24	male	22.448
300BCG211	20	female	22.3094
300BCG212	62	female	30.4218
300BCG213	23	female	19.0039
300BCG214	19	female	22.4913
300BCG215	18	female	22.1453
300BCG216	20	female	22.5981
300BCG217	23	female	20.7967
300BCG218	19	male	22.2826
300BCG219	21	male	22.1526
300BCG220	23	female	19.5312
300BCG221	21	female	22.5981
300BCG222	23	male	22.8774
300BCG223	21	female	20.3223
300BCG224	23	female	25.3086
300BCG225	23	female	22.2569
300BCG226	20	female	18.7109
300BCG227	24	female	22.8571
300BCG228	25	male	19.0677
300BCG229	25	female	20.6852
300BCG230	24	female	19.9184
300BCG231	22	female	19.8839
300BCG232	24	female	20.9042
300BCG233	20	female	23.4509
300BCG234	26	male	25.3086
300BCG235	25	male	20.3704
300BCG236	22	male	20.9024
300BCG237	25	female	23.939
300BCG238	25	male	25.963
300BCG239	46	female	23.8087
300BCG240	26	male	20.4591
300BCG241	21	male	23.6295
300BCG242	20	female	19.7232
300BCG243	23	male	20.3895
300BCG244	22	female	21.4996
300BCG245	21	female	20.9042
300BCG246	20	female	21.7079
300BCG247	19	male	21.4771
300BCG248	20	male	18.3145
300BCG249	23	female	25.8478
300BCG250	20	male	20.4529
300BCG251	19	female	23.3887
300BCG252	47	female	21.2228
300BCG253	24	female	21.6311
300BCG254	21	female	24.6914
300BCG255	23	male	21.6788
300BCG256	20	female	20.4152
300BCG257	23	female	17.9151
300BCG258	22	male	21.4996
300BCG259	24	female	26.2346
300BCG260	50	female	33.9506
300BCG261	24	female	22.7732
300BCG262	23	female	19.1512
300BCG263	23	female	24.0238
300BCG264	22	male	20.898
300BCG265	25	male	24.6914
300BCG266	23	male	21.6296
300BCG267	52	female	22.9854
300BCG268	25	male	19.927
300BCG269	21	male	20.8756
300BCG270	23	female	20.1956
300BCG271	22	female	24.1633
300BCG272	20	female	21.5139
300BCG273	19	male	18.7925
300BCG275	19	male	20.6193
300BCG276	23	male	25.7618
300BCG277	70	male	30.0266
300BCG278	21	female	26.2917
300BCG279	22	male	22.1158
300BCG280	25	female	22.5827
300BCG281	21	female	26.7299
300BCG282	20	male	21.276
300BCG283	71	male	25.2493
300BCG284	58	female	30.1162
300BCG285	70	male	27.7008
300BCG286	20	female	25.6489
300BCG287	53	female	27.0641
300BCG288	28	male	22.2063
300BCG289	41	male	23.2687
300BCG290	23	female	21.9671
300BCG291	50	female	23.6614
300BCG292	23	female	23.1405
300BCG293	22	male	22.9176
300BCG294	18	male	23.5457
300BCG295	20	female	26.398
300BCG298	23	male	24.8356
300BCG299	52	female	22.5981
300BCG300	20	female	19.79
300BCG304	22	female	21.847
300BCG313	26	female	21.6049
300BCG315	54	female	22.8625
300BCG317	25	male	23.1837
300BCG318	56	female	21.9899
300BCG320	20	male	23.7955

## Sheet: INFECT Flow Cytometry
IdInfect	absol# True Mono/ul P1_W2	absol# CD14hiCD16- of true mono/ul P1_W2	absol# CD14hiCD16+ of true mono/ul P1_W2	absol# CD14lowCD16+ of true mono/ul P1_W2	absol# CD16+ of (CD14+HLADR+)-eosino- granulo/ul P1_W2	absol# CD16dim of (CD14+HLADR+)-eosino- granulo/ul P1_W2	absol# CD16-CXCR4++ of (CD14+HLADR+)-eosino- granulo/ul P1_W2	absol# NK cells-/ul P2_W2	absol# CD56 bright NK cells/ul P2_W2	absol# CD56 dim NK cells/ul P2_W2	absol# MAITs/ul P2_W2	absol# CD56+ MAITs P2_W2	absol # NKT cells/ul P3_W2	absol # gd T cells/ul P3_W2	absol # Vd2+ gd T cells/ul P3_W2	absol # Vd2- gd T cells/ul P3_W2	absol# True Mono/ul P1_W14	absol# CD14hiCD16- of true mono/ul P1_W14	absol# CD14hiCD16+ of true mono/ul P1_W14	absol# CD14lowCD16+ of true mono/ul P1_W14	absol# CD16+ of (CD14+HLADR+)-eosino- granulo/ul P1_W14	absol# CD16dim of (CD14+HLADR+)-eosino- granulo/ul P1_W14	absol# CD16-CXCR4++ of (CD14+HLADR+)-eosino- granulo/ul P1_W14	absol# NK cells-/ulP2_W14	absol# CD56 bright NK cells/ul P2_W14	absol# CD56 dim NK cells/ul P2_W14	absol# MAITs/ul P2_W14	absol# CD56+ MAITs P2_W14	absol # NKT cells/ul P3_W14	absol # gd T cells/ul P3_W14	absol # Vd2+ gd T cells/ul P3_W14	absol # Vd2- gd T cells/ul P3_W14
1200451	NA	NA	NA	NA	NA	NA	NA	NA	NA	NA	181.293	NA	1.84392	24.3586	10.4035	13.9237	NA	NA	NA	NA	NA	NA	NA	NA	NA	NA	NA	NA	NA	NA	NA	NA
1200459	NA	NA	NA	NA	NA	NA	NA	246.948	8.48444	237.643	121.245	14.232	8.92306	144.285	131.688	12.5973	NA	NA	NA	NA	NA	NA	NA	414.038	6.01343	408.795	197.94	34.8957	11.6993	233.01	209.061	23.6952
1200477	191.328	163.79	17.0851	10.3515	1512.76	48.7471	52.1094	148.214	9.96046	138.254	82.4117	1.29423	2.38911	95.3995	18.5087	76.8359	267.59	229.629	14.8506	23.1105	3065.03	4.65099	27.3475	138.665	15.2892	123.048	129.223	8.82603	3.08343	88.9873	24.3335	64.6145
1200481	128.213	109.673	18.9454	11.7882	1199.89	69.3134	36.0124	276.403	5.90563	270.224	104.114	9.37793	3.04428	26.5575	18.9409	7.52187	287.111	202.604	41.244	42.0258	3374.61	15.4078	13.3896	368.508	10.6762	357.087	123.075	20.6069	3.09129	31.4264	21.3561	9.99693
1200483	189.741	123.311	19.5908	11.9562	994.799	45.2538	23.4883	374.672	5.80909	368.863	11.7188	0.603915	1.07684	129.561	106.517	22.5911	288.053	198.485	40.6333	48.9348	2640.31	11.6064	41.632	585.583	9.44389	575.512	23.3041	4.24822	1.99846	165.058	132.692	32.2947
1200486	191.243	149.215	10.6641	31.5129	1853.9	6.60183	27.3464	374.688	8.78213	365.556	41.3647	6.84352	2.20276	218.132	0.23187	217.9	320.775	265.744	21.5329	33.4981	2272.02	8.65796	24.1096	340.122	14.8852	325.237	56.3177	17.3474	1.91947	221.771	218.34	3.23911
1200487	164.311	112.517	22.3421	29.4519	1730.97	12.7976	11.6981	520.936	2.777	518.159	17.8143	3.91776	0.181207	45.1205	23.9596	21.1005	199.209	162.896	11.4409	24.8724	3913.89	5.68488	18.1785	680.747	7.22842	672.716	34.7118	8.09759	1.87151	79.032	31.3033	47.6137
1200488	147.941	128.997	6.96659	10.6277	2987.37	31.061	6.14023	220.736	18.5851	199.866	44.6223	8.63404	0.750415	92.4207	75.0524	17.2704	222	185.698	13.0607	23.2409	4215.66	29.6076	5.79386	315.061	23.1604	290.98	67.2411	24.8779	1.99896	98.7684	79.5653	19.154
1200525	191.659	114.038	27.321	47.0195	2510.84	34.6893	36.259	538.085	4.63123	532.911	0.0319395	NA	3.82991	33.3993	4.31059	29.0887	226.272	156.682	30.1643	39.4255	4054.03	70.4519	28.0714	876.074	5.57481	867.812	39.281	10.0632	4.64359	36.9846	5.84234	31.1423
1200536	276.087	232.431	22.463	21.1925	2431.6	9.9254	202.472	570.026	22.3284	547.697	40.7054	9.47074	7.12266	59.0492	17.2195	41.7914	385.262	313.254	34.597	38.169	4150.54	12.7925	93.9288	281.665	9.18592	272.084	256.019	38.2381	8.72937	46.4676	25.2677	21.1554
1200542	349.834	265.133	24.8032	59.8312	5874.98	14.4064	77.9592	1821.14	11.4973	1810.62	85.4681	32.1648	0.960188	7.54212	4.58412	2.958	265.125	198.561	14.7135	51.5113	3224	22.0151	92.0651	980.979	7.50028	971.835	74.7144	21.4912	1.20341	6.96712	3.78969	3.16687
1200550	NA	NA	NA	NA	NA	NA	NA	759.064	2.41335	756.651	42.4619	4.79409	3.67093	203.857	84.0198	119.7	313.486	205.478	41.7901	70.3246	6242.37	24.2679	151.368	224.787	5.16852	219.301	32.0795	4.61991	3.06727	93.2716	50.97	42.2483
1200587	455.319	352.71	60.5294	43.636	5033.31	20.8246	38.7345	178.391	2.8546	175.213	7.14353	1.82807	0.614398	48.4326	24.1863	24.1863	211.395	153.615	25.2279	29.3357	4220.67	9.42268	128.387	233.259	2.28838	230.612	4.57675	1.88363	0.457081	36.1233	20.5964	15.5131
1200599	380.351	275.387	40.9684	63.9955	3097.53	11.4429	12.2135	490.333	13.8376	475.899	41.6405	17.8256	2.56466	71.9044	5.58805	66.2955	220.953	168.541	16.8919	28.1706	2602.68	7.16863	21.9308	158.823	9.02203	149.352	19.6551	9.07085	0.472108	12.3639	2.87719	9.40653
1200617	435.181	295.851	76.1586	57.3619	5078.4	16.4412	35.928	487.222	4.29334	482.203	283.485	68.5068	1.5624	76.4882	59.8226	16.2837	215.931	174.088	21.6096	20.2886	3192.04	10.7861	19.9474	290.788	3.78928	286.604	294.103	97.6397	1.47946	41.2149	30.7643	10.2723
1200618	405.413	329.554	47.5734	28.7925	6425.08	52.1344	18.2234	412.799	8.93144	403.715	202.709	26.8636	2.38003	152.076	133.385	14.9787	214.355	173.492	21.9069	19.015	2379.31	7.52578	40.6545	185.339	6.16735	178.729	113.477	45.9017	2.58541	121.401	109.038	11.0373
1200621	437.027	364.223	34.0652	38.6564	2546.8	42.2925	76.1446	283.467	7.10796	276.062	74.9496	17.2216	1.07919	75.1338	58.3858	15.2043	352.291	284.287	28.7357	36.3806	2936.19	5.64365	108.62	164.188	6.29112	158.194	50.6179	16.9827	0.770453	48.1883	33.3996	14.1683
1200632	650.259	463.203	79.9852	107.006	5552.41	30.9465	29.9251	1137.84	8.42949	1128.92	112.148	4.80464	5.6091	32.8179	21.3518	10.8773	112.349	83.5504	13.1936	16.2642	1772.6	5.14426	99.7725	472.097	7.60599	464.064	77.4299	10.5322	3.58292	18.1102	12.847	5.04099
1200638	296.283	246.35	22.2551	27.8283	4024.11	26.0566	51.1379	781.889	2.4055	779.484	42.3948	34.3423	1.1328	16.2533	3.12752	13.0026	334.729	263.359	36.0811	35.2183	3294.71	14.885	73.4209	604.453	2.7156	601.388	51.9164	43.8957	2.04391	20.0953	4.18333	15.826
1200642	395.297	269.732	65.0078	60.5563	3383.69	11.638	52.0692	256.398	7.41568	248.704	107.117	3.04834	2.0429	31.8399	11.1626	20.35	228.06	170.035	23.6324	34.3934	2080.87	6.98717	44.9759	164.94	5.5391	159.401	74.1267	9.01189	1.31421	17.5185	6.39241	11.0878
1200645	1094.6	853.674	169.599	67.8938	15287.8	119.927	8.89115	475.544	7.53933	468.005	153.443	15.899	5.38719	87.9517	56.5989	30.8341	437.016	371.282	42.3815	20.5328	3465.89	27.4906	350.791	385.658	10.6535	375.004	131.43	45.4841	3.909	79.9437	52.4377	26.4254
1200661	313.781	205.88	58.2829	50.0302	3635.49	7.03019	66.6384	474.232	7.90562	465.97	73.1171	12.4721	33.9066	99.5742	91.5626	6.8086	344.583	295.302	22.6557	26.4401	3387.07	9.52098	94.1708	268.558	6.09966	262.043	42.611	6.23829	21.0059	49.4129	44.1206	4.93857
1200662	268.589	203.224	27.6316	38.103	3182.52	6.77066	160.715	523.374	12.9181	510.339	172.969	25.6361	4.10938	32.2694	12.393	19.6385	231.056	186.053	18.6715	26.3312	2469.34	9.78046	262.871	519.157	10.2151	508.942	125.778	23.9468	3.01254	34.2037	9.15724	24.8833
1200663	210.479	156.738	26.895	26.3568	2972.82	20.8318	22.6218	211.726	2.12313	209.603	55.7133	22.9374	0.827	14.55	2.71359	11.7847	312.839	267.777	21.8725	22.8896	3700.97	9.54132	38.9157	186.531	2.87064	183.66	68.3664	33.3723	0.635342	12.9105	3.51067	9.26133
1200666	597.577	393.515	143.608	64.7471	5165.22	67.6771	18.83	549.815	7.98915	541.165	364.686	65.8392	3.84598	235.972	73.6738	162.265	552.924	455.811	45.5114	49.2595	5829.2	20.9475	27.1521	415.924	7.72721	407.51	218.718	103.203	2.26319	141.914	46.1369	94.0429
1200691	429.664	373.05	33.0152	23.6962	3467.22	14.9911	30.4666	276.934	6.26588	270.941	78.8305	3.31494	1.87194	86.1094	50.6049	34.918	284.472	228.698	25.4605	30.3143	3994.11	15.7721	94.308	391.08	9.87218	379.79	105.601	11.5525	2.75233	156.543	101.346	53.3876
1200697	196.105	130.953	32.6842	25.797	2928.23	6.52963	87.4937	562.79	13.6004	549.19	243.645	62.5387	4.62433	58.5292	15.159	42.6861	261.889	161.135	32.3088	64.2876	4800.65	21.8243	4.97566	638.148	18.5139	619.634	207.393	42.7316	4.09463	56.7632	17.9004	38.6816
1200701	322.178	246.286	51.1354	23.6042	3224.81	13.3366	63.471	166.204	9.22006	156.595	86.3288	17.3725	1.27539	45.0913	5.78041	39.1258	211.481	162.421	20.3757	25.9084	2157.04	13.3498	51.5391	156.135	4.15905	151.716	86.874	15.0407	1.59187	41.1202	6.94876	34.0284
1200704	488.807	328.808	78.653	80.4742	3180.74	16.2108	70.0452	715.442	13.3418	702.101	81.889	11.2551	1.26361	131.552	113.492	14.2497	293.325	189.554	40.9368	62.2272	2775.93	9.96608	61.0621	854.83	23.4479	830.239	132.574	13.7453	1.6356	153.283	135.744	17.0965
1200705	506.812	312.907	44.6555	149.25	3919.89	7.94008	98.0669	667.105	13.0412	653.395	100.54	21.9582	1.13639	64.6575	43.1827	19.9013	372.951	252.063	32.8626	88.0256	2512.65	8.30824	66.9765	995.726	18.5563	977.169	228.453	84.7572	0.943042	56.834	38.6228	17.4777
1200709	217.368	176.722	22.798	17.6194	3362.35	19.4288	12.4233	358.419	4.16257	354.256	64.7692	36.9848	3.39567	93.6342	73.2925	18.3905	191.155	134.041	24.0406	31.1387	2681.85	11.0765	8.93544	268.051	5.34654	262.695	59.4	30.4599	2.45128	54.5775	40.2723	12.8418
1200710	221.919	145.061	39.2952	37.3984	2619.39	11.054	53.6399	482.827	7.42616	475.401	105.891	55.1033	3.47321	189.605	166.075	18.9739	131.048	88.714	16.6776	26.2962	1983.5	3.38326	42.9934	369.302	4.87143	364.175	67.3705	32.132	2.31027	118.686	102.505	12.4479
1200711	262.969	194.318	43.6639	23.9377	3705.66	10.315	100.82	193.622	5.74185	187.55	110.925	40.663	3.29276	132.015	87.7094	41.0742	196.726	111.174	39.4445	42.2859	3310.39	12.7491	85.8499	373.56	6.2349	367.325	120.577	39.9183	3.41866	167.71	119.108	45.3076
1200714	337.379	205.924	66.6016	54.722	307.343	442.689	83.0414	658.264	14.3189	643.945	121.688	59.8577	3.67659	246.146	128.897	114.067	122.333	95.9187	14.4494	11.2197	3096.29	24.3469	10.3253	317.012	9.63895	307.373	81.3034	39.7101	2.72877	123.03	66.5068	54.3778
1200716	507.638	407.952	53.4039	46.282	5171.29	15.3952	22.489	327.663	2.61526	324.607	32.0448	3.24544	1.70122	61.1839	43.7514	16.4118	406.438	338.277	28.3539	39.8073	5245.84	20.8861	58.9936	435.408	4.05576	431.353	27.1285	2.59118	1.48827	64.8035	50.913	12.3597
1200717	379.707	328.548	19.0792	32.5276	3380.44	7.73327	62.7822	182.407	14.5447	168.424	37.4383	7.61922	1.05675	54.7046	37.9375	15.8513	NA	NA	NA	NA	NA	NA	NA	NA	NA	NA	NA	NA	NA	NA	NA	NA
1200721	377.805	312.02	30.422	35.3623	4348.45	20.2284	140.725	NA	NA	NA	NA	2934.03	18.993	376.996	220.605	151.266	NA	NA	NA	NA	NA	NA	NA	NA	NA	NA	NA	NA	NA	NA	NA	NA
1200795	447.347	355.54	39.9297	50.8948	3868.21	12.0022	82.4972	570.264	9.07335	560.577	214.358	53.8265	4.8508	127.438	67.06	58.9675	219.819	187.186	11.8206	21.3299	2738.73	14.8073	11.0272	419.115	5.97217	413.143	216.423	41.2849	5.57541	155.325	88.4753	65.7715
1200797	551.933	497.499	31.3771	22.7084	3675.48	18.9248	58.1429	219.015	9.88217	209.133	62.7447	12.0572	0.990621	228.491	196.539	26.1164	NA	NA	NA	NA	NA	NA	NA	NA	NA	NA	NA	NA	1.26588	124.46	111.343	7.90086
1200817	478.278	406.158	29.4097	43.221	5718.55	28.1939	54.0582	737.075	9.99277	726.503	36.0246	14.8805	NA	NA	NA	NA	229.279	172.035	19.2071	38.1407	2190.24	20.1855	4.10202	522.109	5.72812	515.972	25.5556	10.7142	1.15144	18.2758	7.07312	11.1075
1200833	190.329	156.52	13.5165	20.6959	2121.46	7.72527	89.8167	331.905	11.1676	319.902	104.677	8.86933	3.6195	60.6266	41.4206	17.6224	255.907	226.649	12.9012	16.3391	3353.16	11.337	22.8169	286.869	16.8071	270.062	199.944	9.75634	5.71002	81.5682	53.9658	25.4157
1200836	248.483	191.118	23.7601	36.6911	5213.83	27.3068	34.2698	366.034	10.8642	355.929	161.561	60.0743	1.24644	157.599	76.8435	79.3972	379.523	295.673	45.7481	32.0822	4594.16	27.2905	10.9271	377.518	9.24522	368.273	206.834	75.8553	2.25634	160.981	78.9016	81.0613
1200839	221.655	145.395	24.3205	45.8496	2487	8.75324	12.0587	227.123	2.60171	224.267	47.7747	9.23305	2.28561	43.5799	28.6677	13.6022	297.353	238.708	19.3258	41.031	3295.38	20.8748	6.03326	231.302	3.12855	228.173	76.5874	18.7341	2.29946	42.1293	28.076	13.2732
1200847	395.704	327.829	26.991	41.3597	4027.09	15.0657	85.0375	377.091	7.71141	369.38	65.3459	17.6156	3.44907	94.5921	70.582	20.9231	NA	NA	NA	NA	NA	NA	NA	NA	NA	NA	NA	NA	NA	NA	NA	NA
1200850	228.608	199.171	14.097	15.3403	3161.01	7.1307	210.634	221.541	5.15467	216.228	67.9147	39.4662	2.80538	98.291	30.4626	67.1381	225.993	208.767	9.74836	7.47702	1606.66	5.84165	188.141	96.8911	2.21223	94.7259	33.8189	17.592	0.890169	53.2362	17.1485	35.6477
1200873	469.808	366.224	33.431	70.1534	6019.29	15.4844	118.202	620.659	8.10746	612.016	135.005	12.2261	3.55737	52.9025	41.5586	10.9775	188.146	148.263	15.4163	24.4667	2844.25	15.0707	5.98004	228.032	3.86403	223.962	62.9315	6.20849	1.71437	20.7331	17.5722	3.10729
1200882	681.411	561.949	68.5719	47.4499	6756.07	36.6465	51.1896	348.842	12.0631	336.06	48.5604	9.65048	2.52854	246.78	110.276	131.645	310.115	265.249	32.4396	12.2217	2524.41	18.5719	5.98159	200.476	8.58367	191.576	29.673	5.00072	0.824014	104.238	58.0774	44.9632
1200886	266.306	205.327	25.2517	32.3636	5060.33	35.2068	37.0994	262.159	10.3217	251.837	198.27	94.3891	6.73057	205.976	111.01	93.549	118.527	87.0102	11.698	19.4202	1761.3	13.4648	10.3566	200.829	6.10615	194.723	126.665	52.2076	5.3744	190.71	99.3651	89.3111
1200890	315.484	203.357	33.1203	76.9875	3650.21	8.33054	20.4736	269.416	3.58134	265.496	74.689	22.5582	2.22851	126.46	34.9238	90.3018	233.957	147.67	67.0257	17.0905	1824.15	36.8425	12.6924	126.34	1.83471	124.505	56.4208	12.9809	2.25472	87.6285	29.9132	57.0236
1200891	342.069	291.338	24.6971	25.9539	3133.2	10.3147	139.664	863.054	8.44747	854.016	128.932	42.6842	5.23531	104.167	73.2944	29.5898	284.649	234.61	19.7483	24.6424	2260.52	24.3303	4.4926	771.299	5.54886	765.324	96.5008	21.804	4.10283	84.1268	60.3841	22.8533
1200893	179.195	104.429	25.0345	49.2357	4011.37	19.095	73.1177	517.734	7.83646	509.897	35.3959	12.0561	1.52476	107.275	98.4494	4.86749	175.164	121.007	18.3844	34.9831	4320.56	22.9857	142.626	457.237	6.06664	451.17	49.9391	18.8508	1.47624	104.643	101.364	3.17457
1200897	262.001	174.754	24.4017	62.3362	2518.72	9.74461	89.3926	760.231	10.4606	749.064	46.7564	7.45351	1.55583	63.1932	46.5177	15.608	141.474	76.3314	17.4809	44.2514	2137.36	27.1305	14.3844	722.736	24.8276	685.397	49.0199	8.34363	1.45925	53.1519	37.8519	14.672
1200898	407.179	270.708	37.8949	98.157	2092.28	13.1114	0.697881	117.384	6.80157	110.965	31.9699	3.46447	2.69787	115.978	95.6517	15.758	314.748	223.995	19.9081	70.8449	2266.4	8.89751	72.1359	266.552	10.8512	255.701	40.7885	2.1851	3.07237	152.664	130.463	19.4236
1200900	236.691	152.437	41.7317	39.2704	1515.99	6.39341	167.139	174.968	7.49954	166.887	56.6672	10.7213	3.17756	155.826	135.799	16.8773	108.066	72.9266	18.4364	15.5423	2259.18	9.11446	68.7083	155.978	10.0374	145.52	141.372	18.2399	6.97176	258.058	232.687	19.9783
1200916	215.455	164.672	15.6405	34.9452	3770.87	25.5094	106.153	205.862	12.1688	193.694	67.1996	8.32362	4.08813	68.7898	54.0165	12.2939	209.178	122.785	48.1907	38.6152	3230.66	15.3228	13.9927	218.466	10.5769	207.889	75.2416	7.12815	1.154	62.3553	51.138	9.88727
1200918	208.226	126.148	29.6755	52.4024	4001.92	19.1857	63.657	476.437	16.2657	460.617	128.937	42.1019	2.93966	44.3518	29.4994	14.6263	216.127	169.93	16.4629	29.7341	3464.26	17.4415	72.7299	405.928	9.847	395.555	69.7998	26.0577	2.50254	30.8522	22.0933	8.19863
1200920	141.367	85.9301	16.5767	38.7638	1216.53	4.89135	90.6889	259.718	4.10561	255.613	128.859	14.7423	2.24979	47.9378	29.7751	16.9859	181.15	89.7438	62.6343	28.3892	1664.98	37.9071	14.8275	328.273	4.59473	323.678	102.282	11.8887	1.38566	61.0858	35.746	24.8322
1200936	178.116	60.6272	88.9893	26.2189	2665.73	15.8682	30.5851	302.429	9.67348	292.756	143.356	27.7972	4.28333	67.861	60.6995	6.33057	178.697	117.276	38.7245	21.8799	2798.97	14.2438	14.9065	282.47	7.29701	274.77	114.966	22.8276	2.99429	45.9281	39.4984	6.21386
1200951	NA	NA	NA	NA	NA	NA	NA	307.011	2.83444	303.942	5.48892	1.61068	NA	NA	NA	NA	227.795	155.586	26.2367	45.6028	3096.57	10.5542	8.07493	177.755	6.86256	170.893	37.966	2.84517	0.67537	23.6379	10.6967	12.7029
1200987	98.415	69.7031	12.6275	16.2885	2658.99	22.2613	5.49751	613.793	8.14408	604.913	85.9165	6.75385	1.09933	44.6504	39.8222	4.51165	98.2882	63.6614	13.3738	21.2809	2223.05	20.0335	7.5306	1250.04	12.3716	1238.24	111.139	16.1983	1.02466	55.0428	48.4619	6.10464
1201002	252.07	193.294	23.6398	33.1481	3767.91	21.8421	90.9839	173.941	7.6879	166.253	145.836	41.8813	2.34843	76.5549	46.1357	29.7167	222.464	182.251	19.7793	20.3186	2792.83	10.7756	3.54371	257.508	8.87691	247.993	234.241	61.2507	1.68394	78.7907	44.0927	34.0481
1201009	171.765	112.067	30.3108	27.2031	4014.3	15.2147	59.6872	128.755	3.05273	125.702	15.4438	3.04373	1.22771	28.4345	11.596	16.7219	NA	NA	NA	NA	NA	NA	NA	NA	NA	NA	NA	NA	NA	NA	NA	NA
1201011	281.219	196.119	30.6565	54.0607	3304.38	14.5236	59.6948	817.966	5.61883	812.052	99.0503	37.5217	2.54237	68.6012	11.4107	57.0022	NA	NA	NA	NA	NA	NA	NA	NA	NA	NA	NA	NA	NA	NA	NA	NA
1201023	177.988	131.701	19.1497	27.1378	1213.85	6.37187	12.8743	301.743	3.70895	297.666	43.6696	9.07313	1.02053	50.5872	6.53848	43.9657	297.784	227.057	26.9732	43.6195	2184.87	12.1611	5.66437	407.143	7.0059	399.581	61.9263	12.1828	1.56176	82.3047	9.54625	72.6218
1201034	111.846	86.3453	8.8231	16.6687	2125.46	14.9552	11.9198	200.813	2.53773	198.416	42.4264	14.7732	2.01336	70.7165	16.7192	53.6757	351.584	285.984	32.6215	32.9782	3394.3	10.7985	1.61993	155.858	2.75631	153.331	48.5665	19.4266	2.01385	79.0958	19.833	59.0962
1201038	NA	NA	NA	NA	NA	NA	NA	361.556	5.80839	355.28	35.677	6.68944	1.16341	27.6069	20.6002	6.77051	83.0906	77.9467	1.02877	4.11509	20.3697	48.1671	17.1805	1020.47	13.886	1006.59	68.2177	21.9678	1.71011	44.5389	31.9221	11.8188
1201062	286.565	243.788	20.5118	22.2655	5311.35	37.2342	115.922	257.385	12.4264	244.245	9.18475	3.10661	1.80911	91.8125	45.357	45.9385	85.0427	52.8487	15.0095	16.9355	2895.26	30.8674	11.7718	200.604	9.0662	190.878	8.32025	2.78298	1.65139	95.3348	50.3344	44.8848
1201074	193.68	134.013	17.1144	42.4928	2124.07	11.399	14.0496	413.853	5.47162	407.995	49.1156	4.78997	4.29284	19.4802	14.6189	4.67572	NA	NA	NA	NA	NA	NA	NA	425.75	4.72047	421.03	38.1967	8.3516	2.69292	13.7846	9.22526	4.45265
1201075	145.629	98.6015	25.2842	22.487	2594.85	17.3203	8.82241	354.714	4.86447	349.85	203.639	13.0949	0.615967	18.5201	1.07794	17.4216	97.3639	62.9137	18.9132	16.9906	2876.51	18.5107	1.79754	311.711	8.00269	304.434	220.489	4.60259	1.16128	15.8631	1.05677	14.8064
1201084	295.547	231.295	40.028	23.3321	4599.23	29.0917	7.32936	511.058	9.15137	501.345	40.7231	7.95943	2.32439	76.9998	50.4286	26.2644	180.374	111.382	38.4012	28.8919	3148.9	10.458	1.9413	415.563	11.9805	403.192	31.7498	6.89738	2.28196	47.1683	28.748	18.4203
1201089	206.292	110.728	41.326	53.9583	2998.21	11.411	11.6408	377.35	8.74496	368.605	57.7065	21.3274	1.59303	20.2706	17.5042	2.55647	NA	NA	NA	NA	NA	NA	NA	NA	NA	NA	NA	NA	NA	NA	NA	NA
1201090	244.325	145.632	49.4889	45.9526	2443.19	12.0366	33.6183	533.589	8.4886	525.633	76.3212	26.5824	0.826686	209.51	119.767	88.4895	NA	NA	NA	NA	NA	NA	NA	NA	NA	NA	NA	NA	NA	NA	NA	NA
1201111	166.375	108.03	31.6491	17.4777	2548.93	18.7425	4.95287	418.473	27.4561	390.48	125.962	26.5502	1.65632	31.1341	13.5627	17.4634	NA	NA	NA	NA	NA	NA	NA	NA	NA	NA	NA	NA	NA	NA	NA	NA
1201112	70.487	46.5396	14.5626	9.06117	1772.61	8.33557	140.964	195.169	18.1197	176.696	201.225	57.9832	16.8481	36.5596	19.8372	16.2467	NA	NA	NA	NA	NA	NA	NA	NA	NA	NA	NA	NA	NA	NA	NA	NA
1201115	162.297	138.274	14.2574	9.3697	2749.95	12.1639	7.38219	199.722	2.39793	196.842	121.084	19.8652	4.72164	45.2627	14.1205	30.6241	NA	NA	NA	NA	NA	NA	NA	NA	NA	NA	NA	NA	NA	NA	NA	NA
1201116	NA	NA	NA	NA	NA	NA	NA	273.803	7.51909	265.46	138.936	21.7333	1.92486	81.6241	44.5088	35.9308	NA	NA	NA	NA	NA	NA	NA	NA	NA	NA	NA	NA	NA	NA	NA	NA
1201122	75.9395	52.7577	13.3791	9.96041	1764.86	11.589	12.9554	162.7	9.07904	153.621	180.015	33.2387	2.40093	48.0307	21.4992	26.2283	95.6545	59.3074	15.1717	22.0949	2686.55	9.60602	32.2094	412.798	15.399	398.11	100.278	35.893	1.15698	172.352	122.341	49.3581
1201132	217.325	151.542	39.9209	25.8272	2313.07	11.1758	15.9581	417.33	13.7296	403.601	81.7875	25.9643	0.856105	185.507	143.351	40.371	132.607	106.942	11.1687	14.4962	2761.42	8.66297	198.635	329.292	19.6068	308.823	385.366	50.9329	6.20539	95.97	40.9003	54.8687
1201135	79.3922	40.2437	15.3454	23.6205	2646.5	11.1549	1.98359	176.043	17.8672	158.175	182.029	39.9509	5.99408	49.47	35.9645	12.7155	NA	NA	NA	NA	NA	NA	NA	NA	NA	NA	NA	NA	NA	NA	NA	NA
1201137	85.902	40.0499	28.3834	14.8418	2087.96	7.29044	63.2236	221.29	7.01515	213.759	49.0046	12.416	2.16088	89.8655	75.2218	13.6786	152.518	94.8482	35.1752	21.1698	2348.56	63.3269	16.3627	339.489	6.27547	333.199	63.8957	16.8154	3.65087	117.481	94.8826	22.2783
1201138	99.9317	57.4136	31.3701	11.2423	1071.27	2.9131	78.5666	158.257	4.80241	153.701	65.1839	10.249	9.99598	134.795	87.383	45.8128	140.693	109.901	16.4435	14.1572	946.099	46.3302	3.9532	451.357	7.43083	443.489	106.192	15.4736	14.4593	232.218	123.266	108.566
1201140	160.263	92.8969	52.9123	14.2431	1529.32	8.46548	42.4208	186.021	6.81251	178.899	57.8406	22.1266	1.73477	36.2772	9.96985	26.1237	251.84	162.862	51.8072	37.1555	3181.56	41.1607	4.07079	237.319	10.1484	226.787	98.1883	28.7886	2.97872	41.2902	13.3699	27.8791
1201141	88.9758	59.9579	19.9281	10.7887	2152.88	26.8843	7.6017	63.4256	5.20608	58.2195	136.539	28.3114	3.0227	87.1746	73.6329	13.1252	190.18	130.647	47.5986	15.0174	3037.74	76.46	33.6089	214.707	11.1277	202.977	215.765	37.695	3.74112	134.382	114.859	19.02
1201170	105.095	75.8326	21.5449	8.42928	2742.49	29.7909	6.77436	253.72	5.7478	248.261	11.7167	3.38406	NA	NA	NA	NA	206.855	134.867	28.18	43.7027	3078.39	11.7031	92.5051	386.756	6.46848	380.288	12.8781	3.38713	3.04164	31.4961	13.1998	18.2847
1201174	NA	NA	NA	NA	4531.24	87.038	7.19637	78.8889	3.52119	75.3677	58.9116	14.5159	1.49593	53.0598	40.6497	12.2575	237.664	164.215	44.8561	28.4171	4350.37	24.922	43.5915	276.803	35.913	240.89	115.911	46.0561	20.8216	103.65	57.0138	46.2429
1201176	281.843	219.563	26.3689	35.704	4939.97	37.3342	10.1618	352.265	8.11502	344.15	80.0692	34.013	0.836559	42.0072	9.96401	31.9536	454.964	363.217	29.8788	61.4338	5176.66	20.0529	51.5156	334.782	5.93656	328.829	71.3045	30.949	8.97602	50.5897	15.3894	35.2003
1201187	223.074	182.891	25.9074	13.8105	3041.09	8.91148	1.07463	222.252	17.1346	205.118	78.6235	35.2147	7.6609	68.8121	46.668	21.8721	107.476	84.3196	14.9487	8.06915	1177.7	4.62142	3.72727	213.715	15.2177	198.088	52.2703	19.507	6.65794	63.7281	39.1834	24.4566
1201188	203.629	129.274	38.4108	35.1906	3511.19	14.7652	80.361	590.822	3.56092	586.818	615.504	276.254	2.35267	112.758	22.0952	90.5493	129.047	87.3527	15.1617	26.2447	2974.88	19.3139	3.90572	416.032	2.47638	413.556	319.501	135.034	8.74868	116.649	24.2209	92.2662
1201189	NA	NA	NA	NA	NA	NA	NA	NA	NA	NA	NA	NA	NA	NA	NA	NA	88.4656	56.2403	13.0081	14.7272	2464.02	21.7367	4.0025	215.692	5.66295	209.789	182.295	38.7402	7.25186	56.1594	21.8768	34.2826
1201198	408.435	327.233	38.7632	42.4388	4286.19	14.5304	24.504	515.375	7.91828	507.456	43.1269	7.59687	4.05872	97.5638	60.8106	36.5987	216.232	189.359	15.0491	11.8243	2214.29	63.9582	1.79911	482.331	8.52388	473.633	29.7513	5.32285	3.00423	76.7675	53.2969	23.2171
1201200	400.672	344.13	40.4228	16.0121	3604.26	20.9044	14.8582	476.256	3.33663	473.098	34.0916	16.7054	0.817657	41.9341	0.832258	41.0872	117.199	72.5346	14.6385	30.0263	2936.13	12.9663	9.48487	487.018	7.7966	478.584	18.1676	8.2134	1.46022	37.0447	7.7504	29.137
1201202	104.213	62.535	28.0063	13.2845	1548.8	6.11347	16.5458	126.449	3.90521	122.544	69.188	20.6082	0.441814	26.5089	5.27723	21.1948	151.612	121.437	22.6907	6.77156	2574.74	33.2876	3.44518	401.696	14.5006	387.195	103.143	46.779	2.72872	47.6845	12.4157	35.2278
1201229	97.0249	40.0392	20.7572	34.7182	912.139	5.95847	2.91514	814.838	12.4527	801.745	33.0834	13.857	10.3673	132.283	11.7961	120.054	128.124	93.7603	11.7694	22.5423	2125.4	9.86313	17.1301	262.734	4.91534	257.6	26.7067	9.75786	1.22226	40.9661	8.62142	32.2791
1201230	93.6931	52.2213	12.3214	27.8328	2467.21	14.054	4.32288	578.968	14.1745	563.769	260.797	72.3389	NA	NA	NA	NA	215.167	179.457	19.5395	15.986	3477.88	20.7663	0.377621	272.7	6.69123	266.009	191.729	53.7893	9.69531	95.4175	46.1481	49.2695
1201241	99.07	37.862	12.7341	46.3314	2746.47	7.88075	7.50833	829.329	9.64785	819.681	63.7723	13.507	3.88143	46.651	16.7456	29.8685	102.435	59.2726	17.5402	24.7162	2187.33	9.05608	36.3327	604.18	7.69501	596.119	75.2891	12.3214	1.34049	36.127	17.3602	18.6063
1201259	147.266	111.259	13.5241	22.483	2364.9	12.128	24.6671	326.701	17.0037	309.697	164.069	22.4858	3.13556	46.765	26.1154	20.3704	NA	NA	NA	NA	NA	NA	NA	NA	NA	NA	NA	NA	NA	NA	NA	NA
1201270	191.519	146.851	23.2037	21.3336	2599.64	7.73705	54.9669	407.208	5.02941	402.179	26.1529	14.1189	1.1652	19.26	16.0092	3.2508	NA	NA	NA	NA	NA	NA	NA	NA	NA	NA	NA	NA	NA	NA	NA	NA
1201384	208.868	166.048	20.0787	22.7413	1186.68	4.4027	1.54372	587.275	13.0615	574.184	101.347	22.3686	3.00957	34.0943	18.8182	15.2338	NA	NA	NA	NA	NA	NA	NA	NA	NA	NA	NA	NA	NA	NA	NA	NA
1201387	95.1772	62.459	13.7695	18.5364	2153.33	7.51311	3.1523	612.804	7.23117	605.013	116.909	23.3969	2.93606	58.162	17.7212	40.3796	NA	NA	NA	NA	NA	NA	NA	NA	NA	NA	NA	NA	NA	NA	NA	NA
1201388	174.552	139.973	15.3411	16.152	2220.28	12.608	0.546122	219.873	6.23997	213.633	153.908	5.5474	7.06728	64.2094	40.6083	23.2665	NA	NA	NA	NA	NA	NA	NA	NA	NA	NA	NA	NA	NA	NA	NA	NA
1201400	246.824	184.526	22.2241	40.0574	2699.39	9.13088	0.352243	740.452	4.09447	736.642	89.7415	17.4317	1.28563	146.044	116.176	28.0009	NA	NA	NA	NA	NA	NA	NA	NA	NA	NA	NA	NA	NA	NA	NA	NA
1201403	220.481	113.588	74.4809	31.5798	2780.55	27.0234	19.1325	214.755	3.32305	211.024	35.4709	22.9076	1.27732	70.1272	38.6652	30.7291	NA	NA	NA	NA	NA	NA	NA	NA	NA	NA	NA	NA	NA	NA	NA	NA

## Sheet: INFECT WB Ex-vivo Cytokines
IdInfect	TNF_E.coli	IL-8_E.coli	IL-6_E.coli	IL-1b_E.coli	IL-1Ra_E.coli	IL-10_E.coli	TNF_BCG	IL-8_BCG	IL-6_BCG	IL-1b_BCG	IL-1Ra_BCG	IL-10_BCG	TNF_Mtb	IL-8_Mtb	IL-6_Mtb	IL-1b_Mtb	IL-1Ra_Mtb	IL-10_Mtb
1200154	2.88102	3.4462	3.929	3.11031	3.82229	2.18584	2.79212	4.18202	3.96119	3.02719	3.6438	2.04006	2.78775	4.38408	3.87952	3.00889	3.57022	1.79213
1200166	3.02005	3.36573	3.93833	3.21018	3.78407	1.9054	1.46331	3.36119	3.28662	2.38403	3.27391	1.4779	2.32978	4.24035	3.73824	2.61992	3.45246	1.74902
1200174	2.7844	3.45645	3.73177	2.9993	3.22207	2.16018	2.51248	3.81568	3.59397	2.67449	3.09264	2.04267	2.73188	4.17753	3.63763	2.77372	3.0713	1.80646
1200177	2.77791	3.6729	3.70346	2.97157	3.37776	2.06085	2.66321	4.3433	3.78067	2.75117	3.23036	2.02297	2.73188	4.54953	3.79924	2.7422	2.96675	1.76318
1200178	2.31716	3.14084	3.58457	2.76751	3.25895	1.78383	2.40423	3.90303	3.6534	2.73953	3.20116	1.75327	2.5089	4.18375	3.6778	2.79563	3.15026	1.6062
1200180	2.24276	3.43454	3.46757	2.31121	3.25112	1.49143	2.19612	4.01031	3.45755	2.14755	3.19342	1.54956	2.15074	4.01373	3.43394	2.1313	3.21717	1.46108
1200181	2.64464	3.09571	3.51275	2.80438	3.09478	1.6632	2.54759	4.05302	3.62395	2.5744	2.92631	1.6159	2.49316	3.95683	3.50774	2.45152	2.94899	1.38546
1200182	2.91229	3.39425	3.77052	3.15257	3.27035	2.07902	2.93731	4.384	3.84911	3.1117	3.29081	2.00711	2.72148	4.37844	3.71359	2.84417	3.28883	1.63619
1200183	2.91229	3.24163	3.68317	3.01462	3.03772	1.67797	2.64331	4.1414	3.69088	2.81425	2.79968	1.4443	2.37117	4.03027	3.57606	2.54126	2.57765	1.10869
1200184	3.23923	3.36685	3.91798	3.29082	3.3963	1.61731	3.12533	4.46941	3.98804	3.08745	3.23383	1.82968	2.94469	4.37924	3.88495	2.8677	3.08388	1.53827
1200189	2.52547	3.41933	3.52993	2.81395	3.22191	1.96531	2.48578	4.14225	3.74613	2.73481	3.09639	1.94174	2.36991	NA	NA	2.72268	3.08228	1.72478
1200190	2.72968	3.63559	3.63522	2.58351	3.05824	1.71718	2.67049	4.24828	3.78053	2.60201	2.95578	1.66428	2.46664	NA	NA	2.5894	2.6259	1.39599
1200191	3.0094	3.60689	3.90721	2.99809	3.24836	1.87745	2.97585	4.2452	4.00445	2.85306	3.13207	1.7141	2.83475	NA	NA	2.96575	3.14886	1.48325
1200192	2.72968	3.18205	3.85141	2.92474	3.67033	1.82973	2.6417	3.61336	3.85746	2.75364	3.63234	1.74563	2.45049	NA	NA	2.51966	3.6335	1.42869
1200198	2.48313	3.67665	3.51038	2.68715	3.2309	1.99783	2.36709	4.00758	3.5454	2.49912	3.19521	1.702	2.52812	NA	NA	2.69924	2.96864	1.63896
1200205	2.62918	3.65679	3.70259	2.54919	3.25978	1.67523	2.47307	3.95003	3.63555	2.35206	3.13583	1.59351	2.51621	4.22947	3.71458	2.50289	3.22982	1.52132
1200206	2.50418	3.13496	3.6116	2.9156	3.31289	1.60342	2.4916	3.49053	3.63397	2.69461	3.35704	1.67622	2.32992	3.66436	3.51371	2.41566	3.44503	1.47645
1200208	2.72008	3.23746	3.78622	2.88921	3.57256	1.86642	2.4603	3.37824	3.64342	2.53965	3.45397	1.56267	2.48681	4.55752	3.79377	2.78702	3.32963	1.60375
1200212	2.02806	2.72428	3.21653	2.19094	2.88095	1.35318	2.39048	3.91387	3.59911	2.57579	2.94354	1.76632	2.08218	3.71418	3.36828	2.22426	2.85098	1.51117
1200225	2.34104	3.14358	3.56433	2.67956	3.49262	2.06623	2.23516	3.4987	3.47183	2.39816	3.42078	1.8679	2.1002	3.94477	3.42297	2.41911	3.29362	1.8112
1200231	2.64706	2.89139	3.7354	2.8513	3.57999	2.07842	2.06537	3.12509	3.20887	2.24412	3.23722	1.32867	2.77996	4.42693	3.78407	2.82446	3.33205	1.92558
1200240	2.70771	4.19931	3.83317	2.88359	3.73347	1.80553	2.73696	4.33183	3.87952	2.78925	3.63684	1.81417	2.74712	4.29918	3.85862	3.07931	3.59945	1.51773
1200247	2.5494	4.08924	3.7231	2.61168	3.4476	1.93042	2.94414	4.34818	3.89588	3.04904	3.41254	2.03737	2.80369	4.33069	3.89013	3.07119	3.59303	1.82987
1200250	2.72162	4.1266	3.76046	3.08028	2.4198	1.62598	2.98944	4.26535	3.81304	2.78673	3.27928	1.73351	2.85486	4.31933	3.87878	2.95287	3.29948	1.58918
1200253	2.80471	4.15092	3.78478	2.80788	3.24785	1.65538	2.92718	4.44717	3.99487	2.73863	3.19099	1.8442	2.87056	4.33394	3.89339	3.03419	3.2456	1.49835
1200254	2.85788	4.26828	3.90214	3.06811	3.43959	1.92964	2.77313	4.43591	3.98361	2.81158	3.33834	1.87418	2.63947	4.42068	3.98012	2.86895	3.39169	1.83574
1200256	2.68448	3.9778	3.61166	2.98225	3.3973	1.82413	2.55164	4.01149	3.55918	2.47185	3.14532	1.35957	2.63177	3.97743	3.53687	2.46169	3.22672	1.20034
1200257	3.13485	4.19672	3.83058	3.04966	3.44572	2.2113	2.9536	4.2679	3.8156	2.72619	3.25984	1.91932	3.01951	4.22976	3.78921	2.71475	3.32374	1.80896
1200258	2.69738	3.90231	3.53617	2.74752	3.22443	1.90496	2.60953	4.06602	3.61371	2.48052	2.94126	1.53926	2.50576	4.07599	3.63544	2.20122	3.10986	1.30754
1200263	2.74825	4.11165	3.74551	2.89046	3.32567	1.97348	2.71813	4.31233	3.86002	2.80599	3.20012	2.05382	2.92049	4.40805	3.9675	3.09861	3.26977	1.76776
1200264	2.6179	3.84873	3.48259	2.92871	3.21289	1.63657	2.76531	4.09399	3.64169	2.82662	2.95407	1.5963	2.68036	4.05333	3.61278	2.85857	2.76824	1.44408
1200267	3.01979	4.07807	3.71193	3.29956	3.24097	1.4441	2.75886	4.13619	3.68389	2.83779	3.23358	1.72282	2.69836	4.18106	3.74051	2.96771	3.20008	1.48206
1200268	3.48307	4.31533	3.94919	3.44346	3.62972	1.3703	3.08361	4.31442	3.86211	2.87424	3.34247	1.97337	2.81668	4.25143	3.81088	2.94993	3.50343	1.59359
1200269	2.73683	4.118	3.75186	2.65485	3.05037	1.9836	2.63849	4.21282	3.76052	2.61183	3.06259	2.00281	2.66474	4.27353	3.83298	2.78689	2.97293	1.98369
1200272	2.55044	3.00306	3.68895	2.8785	3.70437	1.77364	2.38314	3.43277	3.58385	2.30556	3.57421	1.45094	2.30385	4.45555	3.61981	2.278	3.34358	1.43891
1200277	2.3424	2.93451	3.58405	2.69994	3.35716	1.2229	2.19343	3.5545	3.48209	2.47736	3.35662	1.40077	2.18809	4.23871	3.54516	2.5594	3.24787	1.29913
1200278	2.8748	3.4729	3.78917	3.18464	3.32911	2.02869	2.56608	4.11233	3.77089	2.89736	3.11157	1.83263	2.38501	4.33649	3.72197	2.92266	2.97408	1.60697
1200281	2.77928	3.15579	3.74731	3.08201	3.25579	2.01492	2.84319	3.90514	3.73073	2.99872	3.13968	2.05582	2.4184	4.00634	3.56786	2.83469	2.98306	1.7692
1200282	2.27929	3.30722	3.68535	2.72169	3.23215	1.53027	2.37035	3.9118	3.59338	2.40166	3.40803	1.26292	1.95417	4.20189	3.42723	2.25586	2.98306	0.901823
1200283	2.82493	3.37517	3.81562	3.1792	3.45508	1.9109	2.81835	4.37275	3.87718	2.8442	3.2638	1.75364	2.44956	4.49151	3.70938	2.78936	3.04933	1.44138
1200290	2.5556	3.06388	3.5655	2.46622	3.38569	1.73053	2.81469	3.85463	3.84795	2.5377	3.36552	1.95983	2.41473	4.07857	3.58057	2.37932	3.24044	1.59416
1200291	2.5833	3.22162	3.53299	2.40592	3.31978	1.60588	2.79596	4.27807	3.83275	2.53561	3.18584	1.82609	2.4191	4.33478	3.62657	2.3493	2.99642	1.41808
1200298	2.85271	3.87522	3.79536	2.87169	3.44875	1.81779	3.06947	4.82996	3.94472	2.80987	3.1952	1.70926	2.77754	3.72916	3.82969	2.77658	3.31204	1.49116
1200302	2.67806	3.31362	3.62495	3.14181	3.09356	1.67096	2.27006	3.75187	3.41701	2.38586	2.91228	1.46885	1.35955	4.21092	3.35353	2.34857	2.70385	1.20477
1200303	2.68776	3.37974	3.74176	3.07816	3.15661	1.96141	2.19733	4.01205	3.64658	2.21444	2.94932	1.63766	1.77061	4.34592	3.56124	2.298	2.6546	1.32556
1200306	2.4303	3.57505	3.51829	2.65744	2.76101	1.46228	2.16788	4.00794	3.5016	2.2057	2.53862	1.26333	2.20482	4.31309	3.58819	2.61698	2.38983	1.14353
1200308	2.83901	3.25813	3.64905	3.26281	3.51861	1.82325	2.55408	3.76796	3.58749	2.95719	3.44694	1.8622	2.26675	4.16087	3.44878	2.89272	3.26161	1.67604
1200309	2.4349	3.66984	3.52902	2.45022	3.16915	1.66272	2.78701	4.45943	3.84188	2.6912	3.11362	1.92298	2.518	4.32485	3.63433	2.37292	3.10015	1.52937
1200310	2.32526	3.25813	3.4833	2.54516	3.23706	1.48054	2.47281	4.24368	3.71723	2.59231	3.17542	1.7027	2.1663	4.03455	3.50408	2.34099	2.92979	1.30904
1200312	2.60961	3.41778	3.49251	2.69659	3.37824	1.72675	2.69492	4.09069	3.57975	2.55755	3.32052	1.82048	2.4158	4.25178	3.57025	2.49522	3.2326	1.52035
1200313	2.60243	3.66141	3.56261	2.7573	3.06912	1.91177	2.46786	4.1133	3.61135	2.36829	2.75511	1.56359	2.42463	4.4671	3.61335	2.4113	2.57029	1.44078
1200314	2.44396	3.651	3.55526	2.49036	2.98709	1.7062	2.42006	4.03385	3.57888	2.40819	2.88279	1.68517	2.58054	4.3868	3.7097	2.63946	2.87954	1.6178
1200315	2.44396	3.651	3.55526	2.49036	2.98709	1.7062	2.42006	4.03385	3.57888	2.40819	2.88279	1.68517	2.58054	4.3868	3.7097	2.63946	2.87954	1.6178
1200331	2.01921	3.14161	3.15438	2.3026	2.72083	1.1146	2.1571	3.59542	3.3792	2.50739	2.7082	1.55503	2.26017	3.93651	3.38907	2.37212	2.78183	1.46019
1200336	2.44726	3.30395	3.47326	2.67511	3.17943	1.83307	2.20321	3.55159	3.34359	2.43388	2.96508	1.94236	2.46536	3.97852	3.47429	2.71321	2.98696	1.83237
1200338	2.42197	3.08734	3.46033	2.71112	3.29826	1.99378	2.34842	3.42401	3.45377	2.47972	3.24133	1.87769	2.31367	4.24768	3.54502	2.58807	3.02443	1.84091
1200345	2.31361	2.9908	3.52268	2.57396	3.36828	1.8319	2.01878	3.26161	3.35964	2.2937	3.23663	1.75716	2.03067	3.24979	3.33388	2.19705	3.39092	1.6108
1200359	2.88439	4.15796	2.92866	2.71433	3.50611	NA	2.36051	4.35526	2.17954	2.33488	3.32956	NA	2.57343	4.90324	2.5826	2.54851	3.43825	NA
1200360	2.69865	3.88754	3.61487	2.42276	3.50884	NA	2.20728	4.17716	3.4538	1.92266	3.35617	NA	2.4598	4.59404	3.63855	2.03774	3.53811	NA
1200362	2.92309	3.53871	3.85785	3.15208	3.58343	NA	2.6209	4.34051	3.85673	2.76784	3.46823	NA	2.54022	4.25885	3.78489	2.75793	3.52196	NA
1200363	2.62732	3.477	3.66848	2.60814	3.49208	NA	2.52814	4.20809	3.78159	2.52707	3.35617	NA	2.54773	4.24291	3.72684	2.5123	3.38784	NA
1200365	3.0356	3.65483	3.9722	3.07068	3.65951	NA	2.83114	4.45065	4.02407	2.84944	3.56392	NA	2.78709	4.42604	3.96651	2.73283	3.65094	NA
1200366	3.08611	3.15273	3.84625	3.08212	3.41413	NA	2.95178	4.00565	3.84171	2.86065	3.19687	NA	2.8645	3.86564	3.75705	2.71438	3.3146	NA
1200368	2.32119	2.88758	3.49971	2.68675	3.34456	NA	2.27936	3.52269	3.60012	2.53156	3.43045	NA	2.0622	3.20406	3.29513	2.29125	3.40556	NA
1200369	2.62342	3.3446	3.71537	2.57192	3.31881	1.83029	2.25383	4.07306	3.61165	2.1974	3.07532	NA	2.10352	3.78802	3.44648	1.96618	3.20505	NA
1200371	2.69801	3.10349	3.64354	2.94116	3.46338	1.7732	2.28957	4.01841	3.63626	2.54354	3.33753	1.62844	2.64197	4.17422	3.71272	2.53867	3.53131	1.59123
1200372	2.76133	3.42291	3.66286	2.73851	2.96319	1.8837	2.24337	3.92661	3.61213	2.28539	2.93231	1.64847	2.61718	3.89061	3.64852	2.40815	2.83906	1.66139
1200373	3.15762	3.51123	3.89235	3.08105	3.32358	2.02527	2.82252	4.03438	3.82539	2.58943	3.23216	1.88329	2.77081	4.09647	3.77983	2.51507	3.31647	1.754
1200377	1.81312	3.04191	3.2724	1.99087	3.42433	1.45085	2.44694	4.24504	3.82953	2.65279	3.32611	1.6188	2.55886	4.14892	3.75793	2.32856	3.62268	1.84098
1200378	1.91363	3.36899	3.38742	2.0745	3.40288	1.53088	2.44054	4.54336	3.78883	2.64775	3.17507	1.59525	2.25186	4.27177	3.66305	2.14722	3.43033	1.78883
1200379	1.74009	3.07432	3.28026	1.42148	3.46029	1.33458	2.51148	4.64764	3.9587	2.48934	3.42542	1.44088	2.44887	4.90324	4.09239	2.4736	3.76882	2.18157
1200381	2.83158	3.64059	3.76881	2.80213	3.53743	2.28279	2.68418	4.43872	3.91132	2.8675	3.28036	1.67808	2.69022	3.99135	3.85103	2.60914	3.55149	1.9658
1200382	2.99984	3.48708	3.97004	2.65717	3.74858	2.19157	2.96733	4.64037	4.22495	2.94386	3.50423	1.73779	3.37532	4.60221	4.16166	3.16013	3.74394	2.33069
1200387	2.60846	3.58441	3.55374	2.85409	3.56378	1.92552	2.91569	4.73631	3.96128	3.27877	3.26442	1.86186	2.83141	4.17739	3.75363	2.9445	3.57756	1.99349
1200388	2.71072	3.61307	3.69861	2.84924	3.58645	1.95063	2.64489	4.42246	3.87716	2.881	3.34977	1.69132	2.24743	3.93371	3.59568	2.39765	3.46923	1.57768
1200389	2.15367	3.79914	3.3872	2.10864	3.33095	1.77227	2.41098	4.61109	3.86285	3.19341	3.13309	2.0069	2.33926	4.60221	3.87335	3.08008	3.47718	2.14046
1200390	2.43508	2.55783	3.42525	2.84242	3.53686	1.89009	2.35764	3.77742	3.49022	2.54226	3.22237	1.36547	2.29026	4.3367	3.57041	2.65225	3.41608	1.859
1200391	2.15367	3.65849	3.44427	2.35226	3.26078	1.74949	2.41649	4.45908	3.73286	3.00014	2.97953	1.50669	1.35955	3.80373	3.21579	2.00294	3.06719	1.37406
1200392	2.63471	3.63812	3.7956	2.64919	3.58446	2.18966	2.38821	4.21547	3.72679	2.43232	3.14027	1.47815	1.97998	3.88255	3.5565	1.82159	3.3993	1.51114
1200395	2.6671	3.36113	3.61008	2.92891	3.69157	2.02162	2.47308	4.20221	3.68384	2.57463	3.47286	1.43278	2.32883	4.07202	3.60784	2.57863	3.63795	1.66964
1200397	2.57767	3.16353	3.56679	2.72076	3.27259	1.90737	2.64489	3.93612	3.65888	2.79836	3.02646	2.01296	2.17475	3.29201	3.37242	2.2207	3.06719	1.51114
1200398	2.48393	3.13139	3.44427	2.65462	3.5743	1.72065	2.5062	3.88478	3.52871	2.59613	3.46808	1.73281	1.35955	2.81745	2.8965	1.92807	3.27574	0.909687
1200405	2.38103	3.28576	3.40443	2.75324	3.30222	1.77792	2.31954	3.81676	3.31978	2.39426	3.18265	1.64104	2.1866	3.90243	3.35146	2.38275	3.25224	1.40483
1200406	2.45984	3.61103	3.59517	2.73884	3.27178	2.06076	2.32637	4.00516	3.46123	2.34383	3.15889	1.77487	2.21578	3.98614	3.42447	2.35864	3.23649	1.69434
1200407	3.25541	3.89145	3.46784	2.99888	3.86515	1.90179	2.9271	4.28847	3.50943	2.4684	3.61298	1.60299	2.67733	4.1938	3.3046	2.28844	3.69869	1.2738
1200409	2.54031	3.41568	3.3797	2.73773	3.5425	1.4447	2.19827	3.76403	3.0765	1.93724	3.28225	0.798908	1.78922	3.64435	2.9088	1.60671	3.4065	0.552768
1200412	2.14855	3.12235	3.33682	2.40336	3.44973	1.42664	2.16201	4.22483	3.45647	1.97779	3.28662	1.60548	1.35955	3.51995	3.01854	1.0974	3.31829	0.984599
1200413	2.37161	3.75706	3.38416	2.64478	3.36525	1.63659	2.26612	4.52673	3.6086	2.32725	3.30362	1.30304	1.35955	4.19653	3.25137	1.94718	3.19667	0.928439
1200414	2.26842	3.40535	3.47844	2.61971	3.72141	1.50652	1.93241	4.05076	3.33717	1.95405	3.53707	1.08503	1.35955	3.64435	3.07108	1.63474	3.43562	0.763163
1200415	2.53637	3.37109	3.44797	2.8626	3.51705	1.77608	2.19827	4.26216	3.41361	2.12057	3.40395	1.24414	1.82865	3.76415	3.04826	1.72335	3.4262	0.797815
1200416	3.08394	3.64488	3.94607	3.05472	4.04893	1.85674	2.61535	4.21235	3.67542	2.19956	3.87533	1.25402	2.29388	3.90243	3.44684	2.00049	3.85015	0.90039
1200417	2.68933	3.97561	3.39403	2.72967	3.60313	1.6944	2.50177	4.54967	3.52613	2.34295	3.41091	1.33553	2.67232	4.51694	3.31175	2.47941	3.22413	0.910198
1200421	3.02902	4.03803	3.65099	3.13944	3.75336	1.63703	2.77608	4.57924	3.73811	2.64713	3.55728	1.27712	2.68734	4.43962	3.65724	2.48131	3.52194	1.17865
1200424	2.92298	4.08923	3.80038	3.02108	3.57311	2.00514	2.92379	4.70986	3.83449	2.79385	3.40083	1.56575	2.73192	4.90324	3.95754	2.65607	3.41845	1.4139
1200426	3.31428	3.90333	3.75062	3.07336	3.81379	1.9396	2.83036	4.51106	3.72455	2.49672	3.5704	1.61084	2.60539	4.46391	3.58059	2.34255	3.5292	1.49901
1200427	2.46893	3.72181	3.46502	2.93595	3.57537	1.50907	2.24274	4.39058	3.49641	2.43874	3.40759	0.955782	2.05194	4.38294	3.4744	2.4775	3.42556	0.983254
1200428	3.21456	3.72406	3.85803	2.99402	3.75465	1.93067	2.85122	4.51763	3.78451	2.59162	3.40083	1.48297	2.51258	4.39251	3.6535	2.33188	3.34048	1.35839
1200429	2.47497	3.69373	3.46742	2.58864	3.42979	1.89229	2.27732	4.5388	3.6242	2.26494	3.41091	1.44989	2.20684	4.49117	3.57526	2.25628	3.39595	1.34887
1200430	2.93592	3.70672	3.83247	3.11388	3.77112	1.85424	2.41455	4.58868	3.78451	2.33947	3.48282	1.28586	2.0626	4.56532	3.67514	2.30952	3.55207	1.15432
1200431	3.03054	4.28261	3.70772	3.03285	3.67946	1.44095	2.70915	5.04078	3.8218	2.83405	3.43609	1.15429	2.38443	4.48126	3.53063	2.24591	3.34966	0.515151
1200440	3.23525	4.05188	3.8171	3.41117	3.90416	2.01651	2.54931	4.63312	3.65033	2.50545	3.56756	1.66424	2.6043	4.60221	3.85583	2.96919	3.65575	1.67187
1200441	2.62009	3.77956	3.53147	2.97614	3.20063	2.07076	2.06537	4.61935	3.46158	2.62277	3.09185	1.59282	1.35955	4.03883	3.0066	2.03935	2.92493	1.1966
1200443	2.33594	2.40246	2.03632	2.90103	3.65198	1.72855	1.46331	3.61342	3.11066	1.85193	3.42753	1.05037	1.35955	3.04937	2.5699	1.0974	3.23736	0.527029
1200444	3.14246	4.03625	3.60789	2.81176	3.60382	2.07639	3.15676	4.42244	3.81874	2.73327	3.18165	1.88896	3.08178	4.62923	3.7881	2.62659	3.29129	1.82339
1200446	2.97176	3.68774	3.63412	3.22193	3.53569	1.88957	1.68801	3.6502	3.3021	2.24053	3.11587	1.26358	1.75388	3.14574	2.66902	1.65062	3.0267	0.819619
1200455	3.04133	4.12138	3.83372	3.14961	3.57931	1.93051	2.56999	4.40444	3.87709	2.7074	3.2022	1.59505	2.58657	4.58574	3.99037	2.95564	3.32533	1.76427
1200456	3.0609	3.61017	3.84971	3.15416	3.8035	2.07304	1.98441	4.04595	3.55518	2.00912	3.35839	1.52534	2.1991	3.9136	3.04491	2.20078	3.51174	0.984683
1200457	2.99812	3.32037	3.63831	3.06789	3.64498	1.63913	2.18177	3.54841	3.47863	2.00912	3.40594	1.40553	1.79542	3.66459	3.1522	2.109	3.3366	0.943721
1200459	2.85989	3.38155	3.86759	3.11072	3.86706	2.03862	1.8739	3.61961	3.60633	1.93971	3.63112	1.88896	1.7449	3.98632	3.33905	2.28494	3.4911	1.60342
1200460	3.12885	3.74928	3.78746	3.16231	3.43696	2.06228	2.0725	3.9829	3.41877	2.33424	3.0484	1.57839	1.96751	4.12551	3.38382	2.25754	2.9824	1.49553
1200461	2.56203	3.70662	3.38581	2.62795	3.2269	1.53247	2.35399	3.91885	3.31456	2.15528	3.2601	1.14954	1.80321	3.58122	3.0275	2.02813	3.01629	1.00416
1200465	2.80224	3.62799	3.58779	2.83429	3.17661	1.8426	2.6621	4.17362	3.71353	2.94511	3.3106	1.74895	1.71573	3.49079	2.97066	1.94492	2.70441	1.23108
1200467	2.66568	3.819	3.66549	2.78065	3.2567	1.7901	2.50906	3.9408	3.57558	2.41929	3.36873	1.55299	1.78749	3.63221	3.14776	1.93021	3.03672	1.20757
1200469	2.69498	3.68673	3.72622	2.47075	3.65437	1.76008	2.45064	4.10726	3.7324	2.30987	3.68477	1.53946	2.23896	4.4902	3.8625	2.55674	3.34932	1.91823
1200470	3.19782	3.73672	3.84055	3.00083	3.74018	2.14566	2.85171	4.25974	3.74079	2.65105	3.53016	1.93985	2.45846	4.4942	3.83391	2.65524	3.32723	2.07876
1200472	3.03886	3.68263	3.7234	2.83209	3.19005	1.66692	2.70508	4.01452	3.76868	2.6974	3.1932	1.51359	2.33389	4.10446	3.68691	2.41216	3.11712	1.47419
1200473	2.66917	3.28435	3.43786	2.88214	3.08774	1.85338	1.85587	3.25789	2.92405	2.00264	2.96729	1.04859	1.38657	3.15224	2.73652	1.71708	2.60247	0.984683
1200477	2.9759	3.79636	3.82578	3.11682	3.34281	2.00855	1.42879	3.03807	2.57547	1.81623	2.8096	0.742487	1.73558	3.89085	3.13199	2.03936	3.05108	1.24237
1200480	2.99867	3.64062	3.68694	3.01617	3.54897	1.62682	2.90018	4.14511	3.82262	2.80944	3.39264	1.0725	2.62489	4.41488	3.90641	2.9021	3.15497	1.34339
1200481	2.73846	3.5259	3.44183	2.81329	3.15886	1.69723	2.54983	3.58846	3.31151	2.22851	3.02271	1.06471	2.37645	4.05833	3.51202	2.43688	2.87304	1.36145
1200483	2.82521	3.94381	3.66491	2.5082	3.32945	1.86482	2.46045	3.9588	3.39175	2.0788	3.26773	1.34091	2.34516	4.51194	3.66001	2.36397	3.12438	1.7315
1200485	2.54401	3.14799	3.63892	2.71314	3.73596	1.62784	1.42879	3.05487	3.03148	1.95089	3.45521	0.920676	1.61587	3.3203	3.21308	1.69532	3.35464	1.20153
1200486	3.0916	3.51542	3.86121	3.26897	3.71931	1.88213	2.18802	3.33306	3.36795	2.31402	3.34775	1.34091	2.11125	4.02421	3.57235	2.40053	3.38343	1.40431
1200487	2.61036	3.06056	3.19351	2.74635	3.51019	1.15001	1.42879	2.80996	2.66451	1.63244	3.00262	0.80173	1.76261	4.14609	2.98717	2.71409	3.22908	0.974799
1200488	2.5507	3.1658	3.36134	2.81559	3.61074	1.29305	1.42879	3.13669	2.9566	1.35318	3.10199	0.88395	1.66784	3.89298	3.11061	2.04481	3.28278	0.842924
1200492	2.10936	3.09467	3.1634	2.52551	3.44147	1.29777	1.42879	3.51923	3.10923	1.92034	3.21318	1.00461	2.14713	4.11435	3.56704	2.31917	3.41771	1.48499
1200495	2.66568	3.48398	3.57815	3.08592	3.61347	1.82384	2.27656	4.13505	3.70136	2.74737	3.3462	1.71587	2.27421	4.55141	3.91001	3.10906	3.29961	1.93946
1200497	2.50185	3.3957	3.45436	2.89126	3.31414	1.6512	2.21205	3.98584	3.70382	2.38434	3.19997	1.63627	2.36298	4.57544	3.88876	3.14707	3.14513	1.83309
1200498	2.66568	3.19443	3.54571	2.84514	3.55462	1.7333	2.12766	3.61774	3.35353	2.21629	3.16002	1.57839	2.13307	3.98888	3.5531	2.55158	3.29129	1.66421
1200512	3.17322	3.48721	3.77624	3.01722	3.75419	1.63607	2.5773	3.92546	3.52838	2.35914	3.49362	0.932219	2.36641	3.23375	3.2953	1.8739	3.30972	0.922134
1200515	2.77641	3.85783	3.53202	2.38175	3.4159	1.64217	2.39387	4.26739	3.5541	1.98265	3.30549	1.19235	2.30985	4.25216	3.49012	1.81927	3.17974	1.18288
1200519	2.79524	3.935	3.72113	3.06691	3.49715	1.92185	2.38619	4.62809	3.85463	3.13066	3.36727	1.34091	2.30563	4.53883	3.79026	3.04294	3.29961	1.36591
1200520	2.91625	3.7751	3.78577	3.04849	3.79393	1.87538	1.94815	4.33945	3.52379	2.35164	3.58487	0.932219	2.01181	3.97772	3.38649	2.16736	3.39308	1.03201
1200521	3.13192	3.65836	3.85315	3.03582	3.88129	1.5768	2.41968	4.04058	3.66729	2.55261	3.50787	1.25841	2.59771	4.46843	3.83788	2.74164	3.47846	1.58956
1200524	2.7089	3.79956	3.56444	2.82914	3.50373	1.75497	1.42879	3.80622	3.13331	2.00589	3.15506	0.995174	1.86923	4.19511	3.35202	2.36143	3.13837	1.12158
1200525	2.87899	3.61856	3.47501	2.81176	3.03789	1.92112	2.49152	4.13207	3.26816	2.39635	2.7749	1.47223	2.69106	4.43337	3.56172	2.79358	2.92194	1.85653
1200528	2.81766	4.04957	3.38238	2.84514	3.29671	2.05891	2.6315	4.41534	3.45245	2.23575	2.92918	1.68884	2.98362	4.53482	3.78153	2.90295	3.22654	1.86859
1200530	3.27937	4.30202	3.66607	3.13679	3.45358	2.10708	3.09816	4.67994	3.9914	3.00767	3.33522	1.72235	2.75434	4.75515	3.83987	3.03014	3.26958	1.45567
1200532	3.1659	4.37019	3.78858	3.1596	3.48159	2.025	3.046	4.67994	4.0224	3.14282	3.22175	1.66727	2.74155	4.81354	3.93496	3.01917	3.15497	1.39181
1200533	2.7325	3.96056	3.69095	2.77315	3.66962	2.08709	2.08918	3.82211	3.2049	2.10139	3.58912	1.38063	1.96035	3.98289	3.13425	2.13928	3.4025	1.23108
1200536	2.61172	3.87248	3.20364	2.2238	3.47556	1.70459	2.21205	4.08296	3.07914	1.70286	3.49557	1.16832	2.34145	4.52968	3.57967	2.08568	3.28493	1.7315
1200538	3.2166	3.76615	3.90261	2.92668	3.91826	2.49663	2.27213	4.38649	3.57449	2.2541	3.54474	1.69463	2.3364	4.27857	3.35725	1.94635	3.34482	1.36642
1200542	2.52471	3.47239	3.60228	2.52287	3.4981	2.02227	2.43374	4.39791	3.86381	2.29286	3.41745	1.8528	2.72101	4.72195	4.10541	2.76884	3.20811	1.99866
1200546	2.44887	3.37537	3.4185	2.85012	3.45681	1.86329	2.66012	4.3092	3.7087	2.95369	3.47762	1.89139	1.90424	3.88225	3.37569	2.30803	3.25351	1.39181
1200550	2.53889	3.31803	3.71037	3.10315	3.95694	2.08174	1.42879	3.22925	3.20307	1.91632	3.62304	1.36334	1.38657	3.27672	3.12963	1.82878	3.38989	1.24795
1200552	2.53366	3.42654	3.51023	2.94335	3.43008	2.03658	2.36227	3.75738	3.10242	1.7282	3.00602	1.14954	1.38657	3.51666	2.88343	1.59272	2.83574	1.04974
1200554	2.47229	3.81054	3.48398	2.8284	3.08774	1.57793	1.42879	4.02974	3.26816	2.26846	2.78097	1.05677	1.83329	4.44258	3.7184	2.57847	2.64258	1.36145
1200555	3.35953	4.01521	4.04592	3.16456	3.88044	2.01198	2.25089	4.26521	3.79026	2.03122	3.33202	1.40148	2.10382	4.69161	3.94957	2.21481	3.08192	1.67584
1200556	2.81681	3.73855	3.55647	2.82541	3.10826	1.86329	1.42879	3.96263	3.30683	1.7282	2.247	1.38488	1.95325	4.31496	3.57862	2.35378	2.45657	1.38328
1200557	2.84324	4.03509	3.83543	2.97745	3.43468	2.17977	1.42879	4.257	3.59626	1.83831	2.76869	1.51059	2.46812	4.68246	3.97725	2.80808	3.03672	1.85192
1200558	2.56203	3.96117	3.66198	2.82691	3.08304	1.84646	1.42879	4.11642	3.25804	1.69384	2.39667	1.26358	1.76261	4.22584	3.31836	2.09985	2.65539	1.29026
1200559	2.69061	3.71434	3.59727	2.91396	3.14463	1.94271	1.42879	4.05324	3.51219	1.83831	2.41732	1.42527	2.21679	4.17022	3.50402	2.34074	2.70441	1.32944
1200563	3.22703	3.53321	3.88686	3.3758	3.71658	1.92257	2.35399	2.57204	2.57547	2.42087	3.32718	1.52824	2.49316	3.7798	3.6423	2.72385	3.53369	1.41659
1200564	3.15416	3.64956	3.76054	3.22712	3.47455	2.11506	1.97283	3.63968	3.20307	1.99608	2.94095	1.43287	2.30135	3.71513	3.29841	2.30803	3.19707	1.43254
1200565	3.64711	3.32506	4.2211	3.32797	3.61123	2.32007	2.00692	3.32202	3.07599	1.83275	2.82018	1.10415	2.09433	3.36416	3.05647	1.49455	2.81676	1.07102
1200566	2.45373	3.51843	3.38581	2.57745	3.19195	2.29187	1.83627	4.257	3.49799	2.54698	2.78692	1.72557	1.38657	3.52919	2.61221	1.47878	2.5592	0.954193
1200568	3.28725	3.45005	4.06035	3.18954	3.41104	1.99057	2.48852	3.84034	3.8142	2.50527	2.97456	1.62801	2.25458	3.5754	3.58486	2.44124	3.00546	1.47052
1200571	2.74337	3.36058	3.62809	2.87951	3.56174	1.99057	2.00627	4.07979	3.47618	2.08736	3.08184	1.65214	2.3698	4.66471	3.69989	2.52491	3.17069	1.88615
1200575	3.43142	3.30808	4.07066	3.30863	3.67756	1.66799	3.17575	4.15589	3.96489	2.61834	2.97585	1.95307	3.3148	4.77383	4.19905	3.2277	3.45047	2.06312
1200577	3.06825	4.01528	3.13577	3.10864	3.39776	1.13026	2.46079	3.50905	3.58191	2.054	3.1718	1.63308	2.40732	3.18183	3.21973	2.13637	3.61937	1.18143
1200579	2.292	3.69156	3.39707	2.65675	3.43832	1.49138	2.10107	4.24729	3.50153	2.31482	3.05599	1.59367	2.22377	3.9214	3.02115	2.63942	3.42244	0.819619
1200581	2.99456	4.36763	3.64628	2.66318	3.7249	2.08805	2.54316	4.67599	3.97177	2.68751	3.26251	2.16878	2.65646	4.64296	3.58554	2.67131	3.60638	1.53117
1200585	2.96409	4.25403	3.87048	2.83885	3.53194	2.26209	2.71504	4.62466	4.07618	3.04717	3.05599	2.23364	2.99977	4.81869	4.0681	3.52123	3.54501	1.97392
1200587	2.86023	3.78014	3.77667	3.0193	3.73607	1.79273	2.4645	4.34713	3.80378	2.62377	3.30463	1.72247	2.83308	4.81869	4.07246	3.54416	3.75269	1.87344
1200598	1.95995	3.54722	3.14693	2.4834	3.23728	1.31548	1.91101	3.9398	3.48447	1.97352	3.01509	1.52085	2.69676	4.7222	4.03493	3.40311	3.84531	1.91092
1200599	2.57881	3.43801	3.69597	2.8089	3.12145	1.56176	2.26903	4.187	3.81895	2.23545	2.7293	1.746	2.2191	3.5286	3.26013	2.04944	3.08573	0.819619
1200600	2.14588	3.33448	3.66657	2.41447	3.53759	1.95581	2.11677	4.1325	3.59853	2.01191	3.34082	1.96214	1.91465	3.9156	3.37879	1.89478	3.68003	1.46159
1200601	3.27057	3.30241	4.00923	3.0288	3.65509	2.25751	2.66238	4.00531	3.53781	2.63857	3.13113	1.7729	2.00501	3.35139	2.87745	1.37473	2.99757	1.0349
1200602	2.4807	3.71947	3.72661	2.71736	3.24621	1.88436	2.5599	4.24997	3.76727	2.57278	3.04578	1.90623	2.46815	4.31887	3.59046	2.35737	3.25763	1.57491
1200604	2.04895	3.30059	3.00761	2.37392	3.25842	1.26182	2.62221	4.32728	3.69986	2.81177	3.43344	1.77841	2.24233	4.2006	3.2273	2.26928	3.38326	1.35942
1200605	1.98777	2.97515	3.07064	2.40835	3.31475	1.08554	2.66327	4.24676	3.60524	2.82499	3.40673	1.54814	2.26072	3.57915	3.04911	2.48226	3.46928	0.819619
1200607	2.52643	2.62062	2.38456	2.99502	3.20547	2.20206	2.61015	4.0033	3.36938	2.69162	3.37725	1.49781	2.31518	4.05823	3.15276	2.52888	3.1956	1.31551
1200611	1.56652	3.26103	3.06649	1.98967	2.85617	1.10315	2.01831	3.6839	3.26849	2.16672	3.4158	1.16503	1.38657	3.33832	2.88817	1.94553	3.25763	0.819619
1200612	1.75198	3.31786	3.20419	2.11148	3.33378	1.32329	2.17596	4.03458	3.39875	2.35973	3.54344	1.37331	1.88656	3.41699	2.88402	1.81585	3.25353	0.819619
1200617	2.95689	3.57329	3.87904	3.07799	3.49055	2.05607	2.45318	4.12573	3.64215	2.33305	3.15911	1.59367	2.38566	3.9121	3.3942	2.29025	3.29269	1.48379
1200618	2.72138	3.19182	3.75047	3.05571	3.75377	1.84631	2.53291	4.05484	3.6519	2.53125	3.63166	1.74068	2.13161	3.55692	3.26013	1.97493	3.47774	1.42084
1200619	3.43142	3.32032	3.98779	3.37336	3.76348	2.09828	3.12435	3.91435	3.81568	2.53342	3.51376	1.89861	2.78876	3.93963	3.63809	2.57237	3.5824	1.69808
1200620	3.21344	3.30562	3.77102	3.12052	3.74446	2.23531	2.79983	3.65034	3.46695	2.46815	3.29279	1.66123	2.58831	3.63609	3.3188	2.17657	3.38629	1.45502
1200621	2.95666	3.78632	3.89254	3.26625	3.65509	2.5553	2.37006	3.90711	3.21446	2.23052	3.29069	1.53164	2.00501	4.10466	3.19783	1.90677	3.25863	1.38017
1200623	2.73311	3.58305	3.89313	3.16124	3.32948	2.11475	2.43308	3.94178	3.44413	2.61742	3.13841	1.50948	2.14677	4.01293	3.463	2.33967	3.02948	1.28641
1200624	2.33269	3.78838	3.85145	2.72223	3.20352	2.11532	2.11159	4.20157	3.45982	2.17195	3.01509	1.54012	1.84438	4.22976	3.26721	1.95153	3.0672	1.42084
1200626	2.62561	3.52097	3.59723	3.19313	3.27541	1.71222	2.52029	4.26157	3.80654	3.0751	3.22835	1.70347	2.16822	3.81009	3.34884	1.97679	3.05702	1.33284
1200630	2.10962	3.69267	3.35439	2.42834	3.1794	1.51322	3.15233	4.37918	3.99512	3.13805	3.34651	1.85438	2.80704	4.46251	3.91498	2.99616	3.38174	1.64023
1200631	2.26374	3.45079	3.48849	2.71491	3.24088	1.5504	2.51928	4.12075	3.65104	2.64421	3.47013	1.50659	2.54402	4.36938	3.68932	2.75885	3.35344	1.35523
1200632	2.7068	3.36592	3.80741	3.10551	3.90844	1.92528	2.51356	3.97196	3.55553	2.74121	3.76867	1.51233	2.41416	4.21155	3.47266	2.66534	3.74291	1.42084
1200633	3.08273	3.42676	3.84673	3.2616	3.74706	2.03708	2.78092	4.19263	3.69907	2.99592	3.51774	1.67164	2.51804	3.67987	3.33131	2.05929	3.38629	1.02651
1200634	3.34233	3.68378	3.9622	3.46079	3.66168	2.10907	2.85771	4.2749	3.9769	3.04247	3.51476	1.85719	2.52224	3.96166	3.6836	2.58115	3.5309	1.2013
1200635	2.50106	3.52597	3.67758	2.6022	3.47078	1.8805	2.19486	3.89714	3.41548	2.4492	3.98267	1.39222	2.17144	3.53586	3.31721	2.02919	3.49523	1.21398
1200636	2.96051	3.37664	3.80228	3.20172	3.64592	1.97677	2.11159	4.04221	3.41169	2.55458	3.10621	1.47357	2.11613	3.58987	3.11439	2.17271	3.19072	1.17451
1200638	3.14374	3.85445	3.95387	3.10237	3.49328	1.88308	3.26235	4.43095	3.97291	3.1511	3.22779	1.58144	3.1941	4.26199	3.77947	2.81264	3.38021	1.33808
1200639	3.17656	3.55164	3.91081	3.15334	3.79382	2.24714	2.81644	4.41751	3.94187	2.93125	3.37999	1.94381	2.91464	4.43869	3.89824	2.66774	3.65208	1.75429
1200640	2.06753	3.40339	3.28162	2.13277	3.03397	1.4711	1.7381	4.1458	3.48792	2.28018	3.0776	1.42446	2.07847	3.86345	3.29444	1.74117	3.26967	1.38359
1200641	2.41002	3.85604	3.56462	2.64739	3.65628	2.1842	2.11677	4.37285	3.62677	2.50057	3.37999	1.67371	2.21441	4.65014	3.73623	2.57237	3.52677	1.5368
1200642	2.60852	3.58719	3.91753	2.81807	3.44359	2.01387	2.34472	4.29225	3.67093	2.60544	3.17891	1.68788	2.27443	4.44111	3.56347	2.35489	3.40692	1.54794
1200643	3.19801	3.38711	3.90857	3.34164	3.38436	1.93021	2.80648	4.25796	3.87065	3.00386	3.09983	1.657	2.32406	4.03198	3.66855	2.22033	2.8792	1.57491
1200645	2.61327	3.60731	3.7219	2.57537	3.39415	1.80208	3.04044	4.25796	3.7395	2.90986	3.24851	1.97105	3.01562	4.78929	4.11473	3.24488	3.24939	2.11567
1200646	2.4681	3.5676	3.58678	2.79242	3.1448	1.97022	2.55527	4.17103	3.60905	2.73808	3.20303	1.77345	3.05096	4.64714	4.06374	3.56662	3.03843	1.83932
1200648	2.1743	3.03731	3.25119	2.37616	3.00765	1.46832	2.63675	4.11	3.58979	2.62648	3.13647	1.41395	2.40732	4.23376	3.46784	2.33447	2.96027	1.29145
1200650	2.99402	2.87076	3.79869	3.24848	3.77155	1.76685	2.72348	4.18418	3.77714	2.70871	3.46213	1.76503	2.13161	3.2632	3.2793	2.09701	3.33015	1.10468
1200654	2.39335	3.43983	3.7061	2.76359	3.21697	1.2954	2.37877	3.87802	3.45503	2.65721	3.06095	1.74423	1.95626	3.7329	3.31721	2.3524	3.02486	1.50502
1200658	2.37374	3.78656	3.66489	2.54053	3.04325	1.77437	2.90779	4.42288	3.89305	3.16265	3.08891	1.70163	2.42729	4.35872	3.70064	2.41065	2.77249	1.4279
1200660	2.24055	3.46504	3.61323	2.72946	3.18557	1.75618	2.84199	4.35394	3.81634	2.88642	3.13061	1.77677	1.97869	3.59825	3.19832	1.68526	2.89599	1.16027
1200661	1.95005	3.40536	3.35757	2.44166	3.05814	1.46692	1.93062	4.3184	3.66235	2.59509	3.08444	1.76842	1.38657	3.18781	2.61221	1.47878	2.90401	1.04788
1200662	2.2049	3.3227	3.53665	2.74908	3.23908	1.77808	2.35937	4.34138	3.87919	2.63007	3.13453	1.90749	2.4175	4.70276	4.10203	2.63942	3.034	1.99233
1200663	2.09593	3.472	3.27152	2.30229	3.18963	1.59424	2.40688	4.49525	3.9465	2.74898	3.08444	1.76503	2.57395	4.8035	4.10203	3.12634	3.05122	1.64503
1200666	2.41002	3.22938	3.65368	3.12871	3.95669	1.75463	2.38356	4.07338	3.51271	2.78338	3.86237	1.45778	2.10028	3.44194	3.35262	2.08782	3.61937	1.40261
1200670	2.72846	2.90346	3.58416	3.0193	3.97881	1.6524	2.65474	4.04447	3.62491	2.71912	3.9256	1.69183	1.78176	2.91229	2.8302	1.56995	3.5716	0.819619
1200677	3.26152	3.51322	3.88022	3.25388	3.56742	2.02083	2.89831	4.256	3.65989	2.79561	3.13573	1.56544	2.98486	4.38528	3.72417	2.95946	3.13426	1.61998
1200678	3.17656	3.3892	3.82389	3.06555	3.4297	2.35493	3.27632	4.30273	3.86576	3.22321	3.09113	2.20087	3.25728	4.54235	3.96607	3.4532	3.07479	2.12025
1200679	3.10423	3.1852	3.95506	3.04743	3.79918	2.03477	2.84311	3.35421	3.09034	3.03188	3.36898	2.23429	2.78339	3.88943	3.84182	3.06901	3.58855	1.94237
1200681	2.81198	3.46329	3.75819	2.99092	3.13563	1.9259	2.87941	4.32467	3.82739	3.11841	3.05348	1.79301	2.64136	3.79545	3.34512	2.42349	3.10624	1.11325
1200682	1.85853	2.99687	3.19013	2.46842	2.9129	1.59737	1.99713	3.85918	3.11794	2.41227	3.10197	1.44142	1.61271	3.2632	2.61221	1.81585	2.97828	0.819619
1200684	3.14742	3.05147	3.7313	2.96048	3.68562	1.98153	2.73648	4.18531	3.7834	2.6045	3.44443	1.9125	2.1763	3.47941	3.2385	1.86038	3.32843	1.38747
1200685	3.06226	3.37664	3.7135	2.93903	3.61412	1.81968	3.0794	4.49855	4.06423	3.02161	3.42344	1.85579	2.60619	3.48759	3.4494	2.12362	3.50199	1.37167
1200689	2.56317	3.53212	3.54548	2.88822	3.34916	1.65888	2.70398	4.36811	3.88645	3.11704	3.20807	1.73166	1.84438	3.3971	2.93799	1.98622	3.12828	0.819619
1200690	2.81002	3.21049	3.60583	2.50471	3.39816	1.47372	3.01737	4.20721	3.7748	2.49469	3.2319	1.58521	2.66664	3.5321	3.32262	1.66943	3.20819	0.891138
1200691	1.91193	3.57329	3.25914	2.15619	3.27861	1.36062	2.51928	4.38288	3.84774	2.46285	3.30316	1.64192	1.9714	4.04212	3.1944	2.54176	3.36147	1.11325
1200697	2.96938	3.28525	3.68194	2.81456	3.54864	1.735	2.69006	4.08437	3.53233	2.51224	3.18067	1.06222	2.47858	3.84553	3.2385	2.38373	3.27164	1.00368
1200701	3.15953	3.51021	3.89204	3.39758	3.66227	2.15051	2.95647	4.19823	3.70149	3.11931	3.30463	1.68587	2.56895	3.77243	3.3329	2.23059	3.40404	1.22008
1200703	3.10348	3.91492	3.95151	3.26655	3.43296	1.89076	2.85095	4.43959	3.95341	2.95195	3.19454	1.5347	2.2377	3.90739	3.30428	2.10604	3.23452	1.02651
1200704	2.69803	3.53366	3.60398	2.88431	3.00765	1.73739	3.27096	4.25424	3.8571	3.20198	3.18591	1.69381	2.53829	3.72335	3.40653	2.32654	2.97243	1.21398
1200705	2.79277	3.73182	3.87314	3.11486	3.40132	2.03939	2.80426	4.31945	3.97805	2.89185	3.18591	1.85298	2.40732	4.43579	3.8324	2.50708	3.18073	1.60583
1200706	2.78481	3.2498	3.76692	2.93655	3.43511	1.88308	2.74231	3.93684	3.69501	2.53881	3.54252	1.60323	2.12133	4.04121	3.48571	2.15692	3.30192	1.45502
1200707	2.75444	3.32748	3.60148	2.99795	3.36524	1.84899	2.44131	3.99655	3.50265	2.42756	3.14225	1.62862	1.97869	3.44498	3.21787	2.31845	3.05532	1.47122
1200708	2.98529	3.94178	3.8436	2.96833	3.55556	2.1934	3.17349	4.50241	3.88885	2.74277	3.46443	1.77345	2.75108	4.60437	3.83807	2.50362	3.45175	1.76052
1200709	3.21011	3.59724	4.0367	3.16791	3.82224	2.34461	3.09451	4.19417	3.79585	2.38837	3.47236	1.79063	2.30237	4.03048	3.46504	1.91785	3.37929	1.46888
1200710	3.47969	3.61998	3.9815	3.34829	3.48159	2.31935	3.15306	4.17249	3.76541	3.01124	3.11215	1.76425	2.74835	3.78361	3.43047	2.06174	3.01556	1.42074
1200711	3.26857	3.75366	4.12486	3.42053	3.66975	2.49206	3.10879	4.34321	3.95397	3.15053	3.38972	1.99686	2.94179	3.8959	3.68499	2.37706	3.28468	1.68382
1200714	2.63772	3.78473	3.75047	2.37839	3.49146	1.50945	3.23626	4.4564	4.09275	2.6666	3.70211	1.74068	2.52637	3.77536	3.63087	1.99729	3.55378	1.08679
1200715	2.36371	3.52441	3.70822	2.71409	3.36785	1.78911	2.79872	4.24943	3.75938	2.60915	3.48236	1.80407	2.06722	3.39022	3.17397	2.04944	3.30192	1.17451
1200716	3.54056	3.84919	4.15174	3.24619	3.49053	2.34101	3.13356	4.35856	3.97736	3.00592	3.01896	1.94563	2.6381	3.76057	3.31581	1.85167	3.01993	1.32954
1200717	2.09593	3.41908	3.28834	2.23461	3.15814	1.79347	3.32613	4.40947	3.82675	3.23582	3.49841	2.03798	2.35405	3.88823	3.23293	2.21685	3.39967	1.45502
1200718	2.30968	3.28199	3.26047	2.48162	3.13445	1.86345	3.19262	4.27702	3.61508	3.33185	3.3287	1.96988	2.46742	3.6407	3.07528	2.13716	3.19393	1.33144
1200720	2.62223	3.2755	3.6331	2.6463	3.53877	1.77513	3.24445	4.37051	3.90792	2.97541	3.60999	1.75209	2.48281	3.73454	3.49996	1.84951	3.45295	1.24538
1200721	1.87102	3.49375	3.22814	2.18446	2.86632	1.08404	2.46911	4.40866	3.75608	2.97742	2.97858	1.44545	1.84476	4.11494	3.09706	1.88763	3.05322	0.819619
1200722	2.47337	3.23618	3.39428	2.25843	3.16493	1.75228	2.67328	4.36156	3.67422	2.64529	3.22235	1.61484	2.04369	3.55497	2.97899	1.82893	3.19393	1.30434
1200723	2.30652	3.26898	3.59126	2.22806	3.13839	1.8061	2.7159	4.03695	3.67182	2.61895	3.0701	1.7448	2.04369	3.34522	2.97899	1.58197	3.0873	1.00258
1200724	2.66365	3.25994	3.76897	2.35417	3.27092	1.87803	2.61262	4.10367	3.7293	2.52426	3.21525	1.6909	2.26024	4.13365	3.41049	2.09096	3.31948	1.28304
1200725	3.01073	3.77934	3.78246	2.95675	3.57031	2.18154	2.84668	4.38649	3.85648	2.62719	3.2753	1.69661	2.22207	3.71096	3.19168	1.56686	3.14052	1.16793
1200726	2.92608	3.49105	3.99116	3.02075	3.70459	2.20342	2.46466	4.05417	3.45597	2.27656	3.24918	1.43116	1.97912	3.43169	2.93145	1.50416	3.15271	0.918139
1200727	2.38489	3.18603	3.58517	2.26512	3.36703	1.6424	2.96951	4.31195	3.97578	2.60008	3.57983	1.93406	2.18503	3.29999	3.18817	1.90541	3.4451	1.21704
1200728	2.3461	3.40909	3.5581	2.58487	3.23131	1.39863	2.12643	4.46025	3.88326	2.22497	3.14642	1.60152	1.81775	3.35424	2.88447	1.53909	3.13156	0.980987
1200729	2.46137	3.18603	3.54385	2.63947	3.13839	1.58248	2.57474	4.07231	3.84268	2.37227	3.27645	1.52855	2.02091	3.26336	3.1855	1.66976	3.12603	1.02327
1200731	3.10919	3.50927	3.89355	3.18848	3.46499	2.46351	3.01303	4.12377	3.68214	2.80942	3.02509	2.02818	2.91925	4.34913	3.76858	2.62452	3.03688	1.86479
1200732	2.57306	3.70336	3.67385	2.77985	3.25151	1.99804	3.21684	4.40918	3.87074	3.03704	3.33216	2.0296	3.19823	4.79158	4.11046	2.78569	3.2413	2.02606
1200733	2.86148	3.40389	3.81744	3.0418	3.30483	2.26144	3.20985	4.22638	3.78682	3.12257	3.23159	1.96665	2.9919	4.5058	3.94388	2.95468	3.27455	1.99061
1200736	2.65256	3.5313	3.54554	2.63156	2.87157	1.45211	2.83302	4.24632	3.53935	2.63808	2.92227	1.16391	3.12367	4.58439	3.76169	2.78379	3.11174	1.22942
1200743	3.40984	3.69321	3.90624	3.10163	3.8643	1.98532	3.43186	4.64096	4.18953	3.39034	3.65548	1.94446	3.49448	4.81869	4.29465	3.57186	3.55595	1.99927
1200750	2.70047	3.46508	3.85919	2.86122	3.35746	1.83872	2.73466	4.17877	3.74893	2.80214	3.45876	1.72993	2.53297	4.79287	4.16186	3.06219	3.50933	1.91749
1200752	2.15016	3.55207	3.48808	2.6654	3.291	1.51675	2.94328	4.49853	3.97229	3.07182	3.31989	1.81305	2.6717	4.81869	4.15875	3.15761	3.28573	1.74632
1200756	2.52016	3.35794	3.70883	3.05145	3.39226	1.82466	2.54881	3.87729	3.398	2.76274	3.50105	1.32514	2.65221	4.78319	3.95898	3.40473	3.40919	1.62119
1200757	2.67811	3.12683	3.54999	3.01362	3.42358	1.8522	2.60891	3.82952	3.32056	2.3222	3.23891	1.5069	2.95323	4.38528	3.66276	2.99293	2.98825	0.984029
1200760	2.61858	3.40909	3.83513	2.88106	3.66637	1.94375	2.887	3.85682	3.7293	2.35923	3.79624	1.76634	2.46936	4.62719	3.9793	2.39584	3.64623	1.83891
1200763	2.05934	3.07596	3.42081	2.5661	3.24384	1.5008	2.50396	3.81538	3.4652	2.2892	3.60046	1.54814	2.78596	4.81869	4.04863	2.89828	3.22046	1.33144
1200764	2.21724	3.66912	3.4802	2.52995	3.02431	1.58574	2.86734	4.31141	3.74462	3.12478	3.18786	1.90989	2.80866	4.48516	3.81553	2.97432	3.26886	1.62496
1200765	1.85845	3.12403	3.14063	2.30909	3.14422	1.38273	2.68977	4.40918	3.79638	3.14757	3.30163	2.11493	2.28236	4.56753	3.8215	2.73363	3.30378	2.01618
1200767	3.13187	3.31945	3.74836	3.0328	3.48698	1.98654	3.14261	4.38649	3.90185	3.25238	3.39816	2.11058	2.84405	4.38528	3.79782	2.95897	3.33939	1.84877
1200770	1.56056	3.07596	3.12274	2.20299	2.93426	1.19704	2.42255	4.38468	3.8414	2.79596	3.26212	1.73926	1.98933	4.72475	4.05013	2.60772	3.22471	1.61737
1200773	2.81208	3.17693	3.58847	3.06385	3.44772	2.0756	2.84668	4.01803	3.61141	2.54822	3.42393	1.94755	2.75541	4.38528	3.82601	2.66152	3.35722	1.85536
1200777	3.00249	3.41427	3.52858	3.00951	3.23635	1.78931	2.78546	4.21342	3.69935	2.77501	3.0064	1.2614	2.92409	4.15369	3.51446	2.36359	2.95886	1.46244
1200778	2.4634	3.18913	3.51276	2.52752	3.28249	1.66062	2.65745	4.07649	3.70988	2.34083	3.26003	1.97094	2.93536	4.81869	4.17902	3.54371	3.12881	2.10414
1200782	2.00587	3.23867	3.11514	1.93862	2.96691	1.01583	2.43651	4.101	3.66378	2.29478	3.07753	1.41197	2.78868	4.73882	4.02977	2.77997	3.137	1.68139
1200783	2.63884	3.49038	3.55728	2.67195	3.3156	1.5406	3.00381	4.46281	3.93211	2.9844	3.15515	1.63877	3.09816	4.81869	4.11425	3.16993	3.04201	1.00959
1200785	2.27413	3.32628	3.47919	2.2929	3.33893	1.30302	2.69909	4.23326	3.83491	2.39601	3.55129	1.77503	3.13669	4.81869	4.19874	2.84819	3.54111	1.68304
1200789	2.01383	3.33764	3.2578	2.71771	2.8767	1.18824	2.48998	4.08065	3.52611	2.85465	3.17191	1.51597	2.38983	4.76129	3.82739	3.0628	3.14499	1.29736
1200791	2.71541	4.0799	3.77503	2.75317	3.29935	1.73562	2.86275	4.54057	4.00521	2.99967	3.2428	1.83463	3.20966	4.81869	4.20351	3.56107	3.3347	1.89268
1200792	2.77564	3.48532	3.772	3.12038	2.94935	1.42518	3.0132	4.35151	3.92248	3.25298	2.91596	1.78358	3.28791	4.81869	4.21629	3.58668	3.12603	1.77157
1200795	2.71944	3.49925	3.77754	3.0328	3.62766	1.96737	2.54616	4.16732	3.65304	2.66757	3.46756	1.70151	2.75365	4.38528	3.86704	2.79792	3.55112	1.77303
1200797	3.23679	3.72991	4.20648	3.4598	4.12012	2.40286	2.5123	3.99114	3.61141	2.5658	3.71973	1.50266	2.87591	4.38528	3.95494	2.98622	3.90406	1.77871
1200801	1.6668	3.24354	3.07276	1.97574	3.21846	1.05846	2.69777	4.38101	3.93927	2.40221	3.62761	1.97838	2.8659	4.7703	4.05315	2.60918	3.85219	2.0469
1200802	3.53549	3.61255	4.14966	3.08897	4.11128	2.54888	3.04764	3.89634	3.63792	2.3037	3.85416	1.89988	2.59312	4.37382	3.60694	2.40041	3.80033	1.87127
1200806	1.63916	3.20121	3.06458	1.78201	3.09048	1.27705	2.21891	4.29512	3.78476	2.14806	3.26833	1.88013	2.50169	4.68976	3.95344	2.47936	3.46318	2.0609
1200807	2.96354	3.68282	3.83513	2.99708	3.14615	2.1887	3.1388	4.61544	4.22117	2.95918	2.95182	1.92336	3.2965	4.58076	4.03128	3.56107	3.23515	1.67638
1200808	2.6503	3.47015	3.7944	2.69657	3.07918	1.8967	2.50396	4.31788	3.79297	2.29478	2.66607	1.74297	2.71545	4.75165	4.10212	2.69828	2.94984	1.86877
1200812	2.1332	2.62062	2.38456	2.5127	2.9926	1.58574	2.15442	4.12591	3.40633	2.2892	2.89612	1.34547	2.25739	4.77868	3.8893	2.93519	3.0004	1.4711
1200816	2.9494	4.12123	3.90559	3.0227	3.43757	2.22616	2.8353	4.62795	3.97113	3.00016	3.40991	1.92816	2.88903	4.81869	4.20192	3.17311	3.46695	1.96737
1200817	3.03387	3.74537	3.88371	3.07533	3.49606	2.46496	2.88583	4.51173	3.78476	2.82402	3.36833	2.12464	2.89466	4.81869	4.08853	2.65566	3.36703	2.13958
1200819	3.44529	3.64824	4.19417	3.18536	3.85005	2.38701	2.93978	4.23198	3.87013	2.67147	3.57179	1.86743	3.20115	4.38528	4.14963	2.61017	3.56832	1.97844
1200820	2.85995	3.40563	3.88243	2.78065	3.48287	1.98706	2.88933	4.64596	4.05939	2.85948	3.227	2.01401	1.38657	3.18948	2.61221	1.47878	2.16534	0.819619
1200821	2.72722	3.82463	3.99377	3.12105	3.76325	2.43844	2.63164	4.21737	3.69935	2.59946	3.50945	1.89505	1.70398	2.27737	2.64178	1.37473	2.29397	0.631352
[truncated: 193 more rows]

## Sheet: INFECT Olink Inflammatory
INFECT	Olink NPX Signature 1.7.0.0
NPX data
[truncated: 367 more rows]
[truncated: 45 more columns]

## Sheet: INFECT Antibody HA standardized
IdInfect	tIgG_PPD	tIgG_ESAT6/CFP10	tIgG_Ag85	tIgG_HspX	tIgG_LAM	tIgG_Ebov	tIgG_HA	IgG1_PPD	IgG1_ESAT6/CFP10	IgG1_Ag85	IgG1_HspX	IgG1_LAM	IgG1_Ebov	IgG1_HA	IgG2_PPD	IgG2_ESAT6/CFP10	IgG2_Ag85	IgG2_HspX	IgG2_LAM	IgG2_Ebov	IgG2_HA	IgG3_PPD	IgG3_ESAT6/CFP10	IgG3_Ag85	IgG3_HspX	IgG3_LAM	IgG3_Ebov	IgG3_HA	IgA1_PPD	IgA1_ESAT6/CFP10	IgA1_Ag85	IgA1_HspX	IgA1_LAM	IgA1_Ebov	IgA1_HA	IgA2_PPD	IgA2_ESAT6/CFP10	IgA2_Ag85	IgA2_HspX	IgA2_LAM	IgA2_Ebov	IgA2_HA	IgM_PPD	IgM_ESAT6/CFP10	IgM_Ag85	IgM_HspX	IgM_LAM	IgM_Ebov	IgM_HA
[truncated: 600 more rows]
[truncated: 28 more columns]

[truncated: 4 more sheets: INFECT Antibody raw MFI value, 300BCG PBMC Ex-vivo cytokines, 300BCG Antibody HA standardized, 300BCG Antibody raw MFI value]
